# Supplementary material for: Development of a social contact self-efficacy scale for ‘third agers’ in Japan
Source: PLoS One. 2021 Jun 22;16(6):e0253652. doi: 10.1371/journal.pone.0253652 (PMC8219158; doi:10.1371/journal.pone.0253652)
Supplement: S1 Dataset — (CSV) [file pone.0253652.s003.csv]

V1	V2	V3	V4	V5	V6	V7	V8	V9	V10	V11	V12	V13	V14	V15	V16	V17	V18	V19	V20	V21	V22	V23	V24	V25	V26	V27	V28	V29	V30	V31	V32	V33	V34	V35	V36	V37	V38	V39	V40	V41	V42	V43	V44	V45	V46	V47	V48	V49	V50
ID	Age	Sex	Total SET	SET Initial Item No.1	Item No.2	Item No.3	Item No.4	Item No.5	Item No.6	Item No.7	Item No.8	Item No.9	Item No.10	Item No.11	Item No.12	Item No.13	Item No.14	Item No.15	Item No.16	Item No.17	Item No.18	Total GSES	GSES NO.1	GSES NO.2	GSES NO.3	GSES NO.4	GSES NO.5	GSES NO.6	GSES NO.7	GSES NO.8	GSES NO.9	GSES NO.10	GSES NO.11	GSES NO.12	GSES NO.13	GSES NO.14	GSES NO.15	GSES NO.16	Total JST-IC	JST-IC No.1	JST-IC No.2	JST-IC No.3	JST-IC No.4	JST-IC No.5	JST-IC No.6	JST-IC No.7	JST-IC No.8	JST-IC No.9	JST-IC No.10
2	73	0	11	2	2	0	2	1	2	2	2	2	1	1	0	1	1	1	2	2	1	6	1	1	0	0	0	1	0	1	0	1	0	0	0	0	1	0	10	1	1	1	1	1	1	1	1	1	1
4	67	1	22	3	3	3	3	3	3	3	2	3	2	3	3	3	3	3	3	3	3	7	1	0	1	0	0	1	0	0	1	1	0	1	0	0	0	1	15	1	1	1	1	1	1	1	1	1	1
5	71	1	20	3	3	3	3	2	3	2	3	2	2	2	1	2	2	2	3	3	2	8	1	0	1	0	0	1	0	0	1	1	0	1	1	0	0	1	12	1	1	1	1	1	1	1	1	1	1
6	74	0	21	3	3	2	3	3	2	2	2	2	3	2	1	3	3	2	2	2	3	6	1	0	0	0	0	1	0	0	1	1	0	0	1	0	0	1	14	1	1	1	1	1	1	1	1	1	1
7	75	1	15	3	2	2	3	1	1	1	2	2	2	1	1	2	1	1	0	1	1	5	0	0	0	0	1	1	0	1	0	0	1	0	0	0	1	0	5	0	1	0	0	1	0	0	1	0	1
8	70	0	16	2	2	1	3	3	2	2	2	2	2	2	1	2	1	1	1	2	2	5	1	0	1	0	1	0	0	0	0	0	0	1	0	0	1	0	11	1	1	1	1	1	1	1	0	1	1
9	87	1	24	3	3	3	3	3	3	3	3	3	3	3	3	3	3	3	3	3	3	8	1	0	1	0	0	1	0	0	1	1	0	1	1	0	0	1	9	1	1	0	1	1	1	1	0	1	1
10	84	1	16	3	2	2	2	2	2	2	2	1	2	1	2	2	2	1	0	2	2	6	0	0	0	0	1	0	1	1	0	0	0	1	0	1	1	0	11	0	0	1	0	1	1	1	1	1	1
11	65	0	16	3	2	2	3	2	3	3	2	1	2	2	1	1	1	1	2	3	2	5	0	0	0	0	0	0	0	1	0	1	1	0	0	1	0	1	13	1	1	1	1	1	1	1	1	1	1
12	72	0	17	2	3	2	3	3	1	1	2	1	2	1	1	2	1	1	0	3	2	7	1	0	0	0	1	0	1	1	0	0	0	1	0	1	1	0	8	0	1	1	0	1	1	1	0	1	1
13	77	0	21	3	3	3	3	3	3	3	2	2	2	3	3	3	2	3	1	2	3	7	1	0	1	0	0	1	0	0	0	1	0	1	1	0	0	1	12	1	0	0	0	0	1	1	1	1	1
14	67	0	15	2	3	2	3	2	2	2	2	1	2	2	2	2	1	2	1	2	1	5	1	0	0	0	1	0	1	1	0	1	0	0	0	0	0	0	13	1	1	1	1	1	1	1	1	0	1
15	71	0	20	3	3	2	3	3	3	1	2	2	2	2	2	2	2	2	2	3	3	8	1	1	0	0	1	0	1	1	0	0	0	0	1	0	1	1	12	1	1	1	1	1	1	1	1	1	1
16	69	0	23	3	3	3	3	3	3	3	3	2	3	3	2	3	2	3	2	3	3	6	1	0	0	0	0	0	0	0	0	1	0	1	1	1	0	1	13	1	1	1	1	1	1	1	1	1	1
17	82	1	20	1	3	3	3	3	2	1	3	3	1	2	1	1	2	1	3	1	3	8	1	1	1	0	0	0	0	0	1	1	0	1	1	0	0	1	12	1	1	1	1	1	1	1	1	1	1
18	71	1	21	3	2	3	3	2	3	2	3	3	2	2	2	2	1	2	3	3	3	9	1	0	1	0	1	0	1	1	1	1	0	0	0	0	1	1	12	1	1	1	1	1	1	1	1	1	1
19	73	1	23	3	3	3	3	3	3	3	3	3	2	2	2	3	3	3	3	3	3	9	1	1	1	0	1	0	1	0	0	0	1	0	0	1	1	1	10	1	1	1	1	0	1	1	0	1	1
20	74	1	20	3	2	2	2	2	2	2	3	3	2	2	3	2	3	2	3	3	3	8	1	0	1	0	0	1	0	0	1	1	0	1	1	0	0	1	14	1	1	1	1	1	1	0	0	1	1
21	73	1	12	1	2	1	1	1	1	2	2	2	1	2	1	2	1	1	2	2	2	8	1	0	1	0	0	1	0	1	1	1	0	1	1	0	0	0	8	1	1	1	1	1	1	0	1	1	0
22	70	0	7	2	1	0	2	0	0	0	2	0	2	1	0	0	0	0	0	0	0	5	0	0	0	1	1	0	0	1	0	0	0	0	1	0	1	0	7	1	1	0	1	1	1	1	0	0	1
23	77	0	18	2	3	2	3	2	3	1	3	1	3	2	2	2	1	2	2	2	2	10	1	1	1	0	0	1	0	0	1	1	1	1	0	0	1	1	14	1	1	0	1	1	1	1	1	1	1
24	72	1	15	3	2	3	3	0	2	1	3	0	1	0	2	2	1	2	3	3	3	7	1	1	0	0	1	0	1	0	1	1	0	0	0	1	0	0	9	1	1	1	1	1	0	0	1	0	1
25	66	0	22	3	3	3	3	3	3	3	2	3	2	2	2	2	2	2	2	2	3	8	1	1	1	0	1	0	0	0	1	1	0	1	0	0	0	1	15	1	1	1	1	1	1	1	1	1	1
26	71	0	15	2	2	2	3	2	2	2	2	2	1	1	2	2	2	1	2	2	2	8	1	1	0	0	1	1	1	1	0	0	1	0	0	0	1	0	13	1	1	1	1	1	1	1	0	1	1
27	79	0	24	3	3	3	3	3	3	3	3	3	3	3	3	3	3	3	0	3	3	8	1	0	1	0	0	1	0	0	1	0	1	1	1	0	0	1	13	0	1	1	0	1	1	1	1	1	1
28	80	0	21	3	3	1	3	3	3	3	3	3	3	2	2	2	1	1	0	2	2	4	1	0	0	0	0	1	0	0	0	1	0	0	1	0	0	0	9	1	1	1	0	0	1	0	1	1	1
29	71	1	11	2	2	2	2	2	1	1	1	0	1	1	1	2	0	1	2	1	1	2	0	0	0	0	0	1	0	0	0	0	0	0	1	0	0	0	7	1	1	1	1	1	0	1	0	0	1
30	70	0	11	2	1	2	2	2	1	1	1	1	1	0	1	1	1	1	1	2	1	5	0	0	0	1	0	0	1	1	0	0	1	0	0	1	0	0	4	1	1	0	1	0	0	0	0	1	0
31	70	1	17	3	2	2	3	2	2	2	3	2	1	1	2	2	2	2	1	2	2	3	0	1	0	0	0	0	0	1	0	0	0	0	0	0	1	0	10	1	1	1	1	1	1	1	1	1	1
35	73	1	24	3	3	3	3	3	3	3	3	3	3	3	3	3	3	3	3	3	3	7	1	0	1	0	0	1	0	0	0	1	0	1	1	0	0	1	13	1	1	1	1	1	1	1	1	1	1
36	69	1	21	3	3	2	3	1	3	2	3	3	3	3	2	3	2	2	1	3	3	7	1	0	0	1	0	1	0	0	1	1	0	1	0	0	0	1	11	1	0	1	1	1	1	1	1	1	1
38	72	1	18	3	3	2	3	2	3	2	2	2	1	2	1	2	3	1	2	1	3	9	1	0	1	0	0	1	0	1	1	1	0	1	0	0	1	1	12	1	1	1	1	1	1	1	1	0	1
39	73	1	22	3	3	3	2	2	2	2	2	3	3	3	3	3	2	3	0	3	3	6	1	0	0	0	1	0	1	0	0	1	0	1	0	0	0	1	14	1	1	1	0	1	1	0	1	1	1
40	69	1	16	2	2	1	3	1	2	1	2	3	2	2	2	2	2	1	3	3	3	10	1	0	1	0	1	1	0	1	0	1	0	1	0	1	1	1	11	1	1	1	1	0	1	1	0	1	1
42	89	1	18	3	2	2	2	2	2	1	2	2	2	1	1	1	1	1	1	3	3	4	1	0	1	0	0	0	0	0	0	1	0	1	0	0	0	0	4	1	0	0	0	1	0	0	1	0	1
43	67	0	22	3	3	3	3	3	3	3	3	2	3	2	3	2	2	2	1	3	2	5	1	0	0	0	0	0	0	1	0	1	0	0	0	0	1	1	13	1	1	1	1	1	1	1	0	0	1
45	66	1	16	2	2	2	3	3	2	1	2	2	1	1	1	2	1	1	2	2	2	6	1	0	0	0	0	1	0	1	1	0	0	1	1	0	0	0	10	1	1	1	1	1	1	1	1	0	0
48	65	0	19	3	3	3	3	2	3	3	2	2	2	2	2	2	3	2	2	2	2	7	1	0	1	0	0	0	0	0	0	1	0	1	1	1	0	1	9	1	1	1	1	1	1	1	1	0	0
53	68	0	23	3	3	3	3	3	3	3	3	2	3	3	2	3	3	2	3	3	3	10	1	1	1	0	0	1	0	1	1	1	0	1	1	0	0	1	16	1	1	1	1	1	1	1	1	1	1
55	70	1	15	3	2	2	3	2	1	1	2	2	1	1	1	1	2	1	1	1	1	6	1	0	0	0	0	1	0	0	1	1	0	0	0	0	1	1	5	1	1	1	1	0	0	1	0	0	0
56	72	1	19	2	2	3	3	2	2	1	3	3	2	2	2	2	1	1	2	2	2	5	1	0	0	0	1	0	0	0	0	1	0	1	0	0	0	1	12	1	1	0	1	1	1	0	1	1	1
57	73	0	20	3	2	2	3	2	2	3	3	3	2	3	3	3	3	3	2	3	3	9	1	0	0	0	1	1	0	0	1	1	1	1	1	0	0	1	10	1	1	0	1	0	1	0	1	1	1
60	72	1	24	3	3	3	3	3	3	3	3	3	3	3	2	3	3	2	3	3	3	7	1	0	1	0	0	0	0	0	1	1	0	1	1	0	0	1	13	1	1	1	1	1	1	1	1	1	1
61	88	1	15	2	2	2	2	0	3	1	3	2	2	1	1	2	2	2	0	2	2	7	1	0	1	0	1	0	0	1	0	0	0	1	0	1	1	0	8	1	1	0	0	1	1	0	1	1	1
62	80	1	18	2	2	2	3	3	3	2	3	2	2	3	2	3	2	2	3	2	2	6	1	0	1	0	0	1	0	0	0	1	0	1	0	0	0	1	12	1	1	1	1	1	0	1	1	1	1
63	77	0	24	3	3	3	3	3	3	3	3	3	3	2	3	3	3	2	3	3	3	4	1	0	0	0	1	0	0	0	0	0	0	0	0	1	0	1	14	1	0	1	1	1	1	1	1	1	1
64	75	1	19	3	2	3	3	3	2	1	3	1	2	3	3	3	2	1	2	2	2	8	1	0	0	1	1	0	0	1	0	0	1	1	0	0	1	1	14	1	1	1	1	1	1	0	1	1	1
65	73	0	17	2	2	2	3	2	1	2	3	2	2	2	2	2	1	1	3	2	2	9	1	0	1	1	1	0	1	1	0	0	1	1	0	0	1	0	14	1	1	1	1	1	1	1	1	1	1
66	71	0	16	2	3	2	3	2	3	1	2	1	2	2	1	2	2	1	2	1	2	5	1	0	1	0	1	0	0	0	0	0	0	1	0	0	0	1	16	1	1	1	1	1	1	1	1	1	1
67	78	1	18	2	2	2	3	3	3	2	2	3	2	1	2	3	2	2	1	2	2	8	1	1	0	0	1	1	0	1	0	1	0	0	0	1	1	0	8	1	1	1	1	1	0	1	1	0	0
68	88	0	13	2	2	0	3	0	1	1	3	3	0	0	2	3	0	0	0	3	3	6	1	0	0	0	1	1	0	1	0	0	0	0	0	1	1	0	6	0	0	0	0	1	1	1	1	1	1
72	73	0	17	2	1	2	3	3	2	1	2	2	3	2	2	2	2	2	2	1	2	11	1	0	1	1	1	0	1	1	1	0	0	0	1	1	1	1	15	1	1	1	1	1	1	1	0	1	1
73	72	1	16	3	2	3	3	2	2	2	2	2	1	2	2	2	2	1	1	1	1	3	1	0	0	0	0	1	0	0	0	0	0	0	0	0	0	1	9	1	1	1	0	1	1	1	0	0	0
74	75	1	21	3	3	2	3	3	3	2	2	3	2	2	2	2	2	3	3	3	3	7	1	0	1	0	0	1	0	0	1	0	0	1	1	0	0	1	12	0	1	1	1	1	1	1	1	1	1
75	70	1	18	3	2	2	3	3	3	3	2	2	2	2	2	2	2	2	3	2	2	9	1	1	1	0	0	1	0	1	0	1	0	1	1	0	0	1	16	1	1	1	1	1	1	1	1	1	1
77	79	1	17	2	2	1	3	1	3	3	3	2	3	2	2	2	3	1	0	2	3	10	1	0	1	1	1	1	0	1	1	1	0	1	0	0	0	1	10	1	1	0	0	1	1	1	1	1	1
82	86	1	18	3	3	2	3	1	2	3	3	2	2	2	1	2	2	1	2	2	2	7	1	0	1	0	1	0	0	0	0	1	0	1	1	0	0	1	12	1	1	1	1	1	1	1	1	1	1
84	74	0	20	2	3	2	3	3	3	2	3	2	2	2	2	3	2	3	2	3	3	6	1	0	1	0	0	1	0	0	0	1	0	1	0	0	0	1	9	1	1	0	1	1	0	1	1	1	1
85	71	0	16	2	2	2	3	2	2	1	2	2	2	2	1	2	2	2	2	2	2	6	1	0	0	0	0	1	0	0	1	1	0	1	1	0	0	0	12	1	1	1	1	1	1	1	1	1	1
87	75	1	14	2	1	2	3	2	2	2	2	2	1	3	3	3	2	2	2	2	2	11	1	1	0	0	1	1	1	1	0	1	1	1	1	1	0	0	14	1	1	1	1	1	1	0	0	1	1
88	73	1	22	3	2	2	3	3	3	3	3	3	3	3	1	2	3	3	3	3	3	7	1	0	1	0	0	1	0	0	1	1	0	1	1	0	0	0	11	1	1	1	1	1	1	1	1	0	1
89	75	1	15	2	2	2	2	2	1	2	2	1	2	1	1	2	1	1	0	2	2	8	0	0	0	1	1	0	1	1	0	0	1	0	0	1	1	1	8	1	0	0	0	1	1	1	0	1	0
90	72	1	22	3	3	3	3	2	3	2	2	3	3	2	2	2	2	2	3	3	3	8	1	1	1	0	1	0	1	0	0	0	0	1	0	1	0	1	14	1	1	1	1	1	1	0	1	1	1
91	73	1	18	3	3	3	3	3	3	2	1	3	0	1	0	1	1	1	3	3	2	8	1	0	1	0	0	1	0	0	1	1	0	1	1	0	0	1	12	1	1	1	1	1	1	1	1	1	1
92	67	0	12	1	1	0	1	1	3	2	1	2	3	3	0	2	1	2	3	2	3	7	0	1	0	0	1	0	0	0	0	1	0	1	1	1	0	1	13	1	1	1	1	1	1	1	1	1	1
97	69	0	21	3	3	3	3	1	1	0	3	2	3	3	0	3	2	3	2	3	3	11	1	1	1	0	1	1	0	0	1	1	0	1	1	1	0	1	10	1	1	1	1	1	1	1	1	1	1
98	75	1	13	2	2	2	3	1	1	1	2	1	1	1	2	2	2	1	2	2	2	3	1	0	0	0	0	0	1	0	0	0	0	0	0	1	0	0	12	1	1	1	1	1	1	1	0	0	0
99	77	0	20	3	2	3	3	2	3	2	3	3	2	2	3	3	2	3	3	3	2	8	1	0	0	0	0	1	0	1	1	1	0	0	1	0	1	1	10	1	1	0	1	1	1	1	1	0	0
100	70	0	13	2	1	2	3	3	1	1	2	1	1	1	2	1	0	1	1	1	1	6	1	0	0	0	1	0	1	1	0	0	1	0	0	0	1	0	9	1	1	0	1	0	0	1	0	1	1
101	70	0	19	3	2	2	3	3	3	3	3	2	2	2	3	3	3	2	3	1	2	6	1	0	0	0	1	1	0	0	0	1	0	1	1	0	0	0	11	1	1	1	1	1	1	1	1	1	1
103	82	1	17	3	3	2	3	3	3	3	2	1	1	1	2	2	2	2	2	2	2	10	1	1	0	1	1	0	1	1	0	1	1	0	0	1	0	1	6	1	0	1	1	1	1	0	1	0	0
104	75	1	10	2	0	1	3	0	3	2	2	2	1	1	0	1	1	1	0	2	2	7	1	0	0	0	1	0	0	1	1	1	0	0	0	0	1	1	8	1	0	1	1	1	0	1	1	1	1
105	78	0	23	3	3	3	3	3	3	2	3	3	2	3	2	2	1	1	0	1	3	7	1	0	0	0	0	1	0	1	0	1	0	1	1	0	0	1	9	1	1	0	0	1	1	1	1	1	1
106	71	1	12	2	2	2	2	2	1	1	1	1	1	2	2	1	1	1	2	1	1	8	1	1	0	0	1	0	0	1	0	0	1	1	0	1	1	0	12	1	1	1	1	1	1	1	0	1	1
107	81	0	20	3	3	3	3	1	2	2	2	2	3	2	2	2	2	1	1	2	3	6	1	0	0	0	0	1	0	0	1	1	0	0	1	0	0	1	12	1	1	0	1	1	1	1	0	1	1
108	71	0	19	2	2	2	3	2	1	2	3	2	3	2	1	2	2	2	1	2	3	12	1	1	1	0	1	1	1	0	1	1	0	1	1	1	0	1	11	1	1	1	1	1	1	1	1	1	1
109	71	1	16	3	2	2	3	2	2	2	2	2	2	2	2	2	1	2	3	2	1	11	1	1	1	0	1	0	1	1	0	1	0	1	0	1	1	1	13	1	1	1	1	1	1	1	1	1	1
110	999	1	15	2	2	2	2	1	1	1	2	2	2	1	1	2	1	1	1	2	2	5	1	0	0	0	1	1	0	1	0	0	0	0	0	0	1	0	10	1	1	1	1	1	1	0	0	1	1
111	76	0	16	2	2	2	3	2	2	2	2	2	2	1	2	2	1	1	1	2	2	4	1	0	0	0	0	1	0	0	0	0	0	1	0	0	1	0	12	1	0	0	0	1	1	1	1	1	1
114	79	1	16	2	1	2	3	2	2	2	2	2	2	1	1	1	1	1	0	3	3	10	1	1	0	1	1	0	1	1	0	0	1	0	0	1	1	1	11	1	1	1	1	1	1	1	1	1	1
116	69	0	18	3	3	2	3	1	2	2	2	2	2	2	2	3	3	3	3	3	3	6	1	0	0	0	0	1	0	0	1	1	0	0	1	0	0	1	10	1	1	1	1	1	1	1	1	1	0
118	69	0	22	3	3	3	3	3	3	3	3	3	1	2	2	3	2	2	1	3	3	7	1	0	1	0	0	1	0	0	0	1	0	1	1	0	0	1	14	1	1	1	1	1	1	1	1	1	1
119	80	0	21	3	2	2	3	3	1	2	3	2	3	1	1	3	1	2	2	3	3	3	1	0	0	0	0	1	0	0	0	0	0	0	1	0	0	0	10	1	1	1	1	1	1	1	0	0	1
120	84	1	19	3	3	2	3	1	2	2	3	2	3	2	2	2	1	3	1	2	2	4	1	0	0	0	0	1	0	0	0	1	0	0	1	0	0	0	8	0	1	1	0	1	1	0	1	1	1
121	86	0	14	1	2	2	0	1	0	0	2	2	2	1	0	1	0	0	0	1	2	6	0	0	0	0	1	0	1	1	0	0	1	0	0	1	1	0	3	0	0	0	0	0	1	0	0	1	1
122	80	1	19	3	3	3	3	3	3	2	3	2	1	3	1	1	2	2	0	1	1	9	1	1	1	0	1	0	1	1	0	0	0	1	0	0	1	1	11	1	0	1	0	1	1	1	1	1	1
123	69	1	17	3	3	1	3	3	3	3	1	1	3	3	2	3	3	2	3	2	2	11	1	1	1	0	1	0	1	1	0	0	1	1	1	1	0	1	12	1	1	1	1	1	1	1	1	0	1
124	71	0	23	3	3	3	3	3	3	3	3	2	3	3	3	3	3	2	3	3	3	9	1	1	1	0	1	0	0	0	0	1	0	1	1	1	0	1	15	1	1	1	1	1	1	1	1	1	1
126	84	1	23	3	3	2	3	3	2	2	3	3	3	3	3	3	2	3	2	3	3	5	1	0	0	0	0	1	0	0	0	1	0	0	1	0	0	1	9	1	0	1	0	1	0	1	1	1	0
127	72	0	22	3	3	3	3	3	2	2	3	2	3	2	3	3	2	2	0	3	2	4	1	0	0	0	0	1	0	0	0	1	0	0	1	0	0	0	15	1	1	1	1	1	1	1	1	1	1
129	72	1	23	3	3	3	3	3	3	2	3	2	3	3	2	3	2	2	3	3	3	8	1	0	1	0	0	1	0	0	1	1	0	1	1	0	0	1	14	1	1	1	1	1	1	1	1	1	1
132	75	1	21	3	3	3	3	3	3	3	3	1	2	2	3	3	3	3	3	3	3	8	1	0	0	0	1	1	0	1	0	1	0	1	1	0	0	1	15	1	1	1	1	1	0	1	1	1	1
134	72	0	16	2	3	2	3	1	3	2	2	2	2	1	1	2	2	2	1	2	2	10	1	0	1	0	1	1	0	1	1	0	0	1	1	0	1	1	12	1	1	1	1	1	1	1	1	1	1
135	66	1	17	3	2	2	3	2	2	2	2	2	2	2	2	2	2	2	2	2	2	5	1	0	0	0	1	0	0	0	0	1	0	0	1	0	0	1	13	1	1	1	1	1	1	1	1	1	1
136	78	0	15	2	2	2	2	1	2	1	2	2	2	1	1	2	1	1	0	2	2	5	1	0	0	0	1	0	1	0	0	0	0	0	0	1	1	0	8	1	0	1	1	0	1	0	0	1	1
137	65	1	21	3	3	3	3	3	3	3	1	2	3	3	3	3	3	3	3	3	3	11	1	1	1	0	1	1	0	0	1	1	0	1	1	1	0	1	13	1	1	1	1	1	1	1	1	1	1
138	70	1	10	0	1	1	0	1	1	1	1	2	2	2	0	0	0	0	3	3	2	11	1	1	1	0	1	1	0	1	1	1	0	1	0	1	0	1	7	0	1	0	1	1	0	1	1	1	1
139	85	0	12	1	2	2	0	0	1	1	2	1	2	1	0	1	0	0	0	2	2	7	1	1	0	0	1	0	1	0	0	0	1	0	1	1	0	0	3	0	0	0	0	0	0	0	0	0	1
140	75	0	14	2	2	2	3	1	1	1	2	2	2	1	1	2	1	2	0	1	1	3	0	0	0	0	1	0	1	0	0	0	0	0	0	0	1	0	8	1	0	0	0	1	1	0	0	1	0
141	74	0	16	2	2	2	2	2	2	2	2	2	2	2	2	2	2	2	2	2	2	5	1	0	0	0	0	1	0	0	0	1	0	0	1	0	0	1	15	1	1	1	0	1	1	1	1	1	1
143	79	1	13	2	2	1	3	2	1	1	1	2	1	1	1	2	2	1	0	2	2	7	1	0	0	0	1	0	1	0	1	0	1	1	0	0	0	1	8	1	1	0	0	1	1	1	0	0	1
144	79	1	9	1	1	1	1	1	1	1	2	1	1	1	1	1	1	1	1	1	1	3	0	0	0	0	1	1	0	1	0	0	0	0	0	0	0	0	14	1	1	1	1	1	1	1	1	1	1
147	68	1	11	1	2	1	1	1	1	1	2	1	1	1	1	1	1	1	0	2	2	10	1	1	0	0	1	1	1	1	1	0	0	0	1	1	1	0	7	1	0	1	1	0	1	1	0	1	1
148	72	0	8	1	1	1	2	1	1	1	2	0	1	1	0	1	0	1	0	2	1	6	0	1	0	1	0	0	1	1	0	0	1	0	0	0	1	0	9	0	1	0	0	1	1	0	1	1	1
150	74	1	8	1	1	1	2	1	2	1	1	1	1	2	0	0	0	0	2	1	1	8	0	1	0	1	1	0	1	1	0	0	1	0	0	1	1	0	7	1	1	1	1	1	0	1	0	0	0
152	65	1	18	3	3	2	3	3	1	1	2	2	2	1	0	1	1	2	0	0	1	3	1	0	0	0	1	0	0	0	0	1	0	0	0	0	0	0	7	1	1	1	0	1	0	1	1	0	0
154	73	1	16	2	2	2	3	3	2	1	2	2	2	2	2	2	1	1	2	1	1	8	0	0	1	0	1	1	0	1	0	0	1	1	0	0	1	1	10	1	1	0	1	1	1	1	1	0	1
155	66	1	21	3	3	3	3	2	2	2	2	3	3	2	2	2	1	2	2	2	2	9	1	0	1	0	1	0	1	1	1	0	0	1	1	0	0	1	9	1	1	1	1	1	1	1	0	1	1
156	67	1	14	3	2	2	3	2	1	1	2	1	1	1	0	1	1	1	2	1	1	3	1	0	0	0	1	0	0	0	0	0	0	0	0	0	1	0	9	1	1	1	1	1	1	0	0	1	1
157	73	0	15	3	2	2	2	2	2	2	2	1	1	1	2	2	1	2	1	1	2	9	1	1	0	0	1	1	0	1	0	1	0	0	1	1	1	0	9	1	1	0	1	1	1	1	1	0	1
158	73	0	14	2	2	2	3	2	2	1	2	1	1	2	2	2	2	1	2	2	2	12	0	1	1	0	1	1	1	1	1	0	1	1	0	1	1	1	15	1	1	1	1	1	1	1	1	1	1
160	66	1	12	2	2	2	3	1	2	2	2	1	1	1	1	1	1	1	3	2	1	5	1	0	1	0	1	0	0	0	1	0	0	1	0	0	0	0	10	1	1	1	1	1	1	0	1	1	1
161	82	0	18	3	2	2	3	2	2	2	2	2	2	1	3	3	1	3	0	2	3	8	1	0	0	0	1	1	1	1	0	1	0	0	0	1	1	0	6	1	1	0	0	0	1	1	0	1	1
162	76	1	16	2	2	1	3	2	1	1	2	3	2	1	1	1	1	1	0	1	2	5	0	0	0	0	1	0	0	1	1	0	1	0	0	0	1	0	6	0	0	0	0	1	1	1	1	1	1
164	71	0	18	0	3	3	3	0	3	3	3	3	3	3	0	3	3	3	3	3	3	7	1	0	0	0	0	1	0	0	1	1	0	1	1	0	0	1	12	1	1	1	1	1	1	1	1	1	1
165	83	1	17	3	3	1	3	3	3	3	1	1	3	3	2	3	2	3	0	1	2	6	1	0	0	0	0	1	0	0	1	1	0	1	1	0	0	0	7	0	0	0	0	1	0	1	1	0	1
166	69	1	17	3	3	2	1	1	1	1	2	2	2	1	2	2	2	2	1	2	2	6	1	0	0	0	0	0	1	1	0	1	0	0	1	0	0	1	11	1	0	1	1	1	1	1	1	1	1
167	70	1	24	3	3	3	3	3	3	3	3	3	3	3	3	3	3	3	1	3	3	8	1	0	1	0	0	1	0	0	1	1	0	1	1	0	0	1	16	1	1	1	1	1	1	1	1	1	1
169	79	0	20	2	3	3	2	3	2	3	2	3	2	2	2	3	1	2	1	2	2	5	1	0	0	0	1	1	0	0	0	1	0	0	1	0	0	0	11	1	0	0	0	1	1	1	1	1	1
170	75	1	17	3	2	2	3	2	2	2	2	2	2	2	2	2	2	2	2	2	2	7	1	0	1	0	0	1	0	0	0	1	0	1	1	0	0	1	15	1	1	1	1	1	1	1	1	1	1
171	75	1	19	3	3	2	3	3	1	1	3	2	1	3	1	2	1	2	2	2	2	7	1	0	1	0	1	1	0	0	1	0	0	0	1	0	0	1	11	1	1	1	1	1	1	1	0	1	1
172	70	1	21	3	3	2	3	3	3	3	2	2	3	3	3	3	3	3	3	3	3	5	1	0	0	0	0	1	0	0	0	1	0	0	1	0	0	1	14	1	1	1	1	1	0	1	1	1	1
173	69	1	16	2	2	2	3	2	3	2	2	2	2	3	2	2	2	2	2	2	2	6	1	0	0	0	1	0	0	0	1	1	0	1	1	0	0	0	11	1	1	1	1	1	1	1	1	1	1
174	72	1	16	2	2	2	3	2	2	2	2	2	2	2	2	2	1	2	3	2	2	5	1	0	0	0	1	0	0	0	0	1	0	0	1	1	0	0	12	1	1	1	1	1	1	1	1	1	0
175	68	1	18	3	1	2	3	3	3	3	2	2	2	3	2	2	3	2	3	3	3	11	1	1	1	0	1	1	0	0	1	1	0	1	1	1	0	1	10	1	1	1	1	1	1	1	1	0	1
176	69	0	19	3	3	1	3	3	2	2	3	3	2	1	1	2	1	1	2	1	1	8	1	1	0	0	1	0	0	0	1	1	0	0	1	1	1	0	8	1	1	0	1	1	1	0	0	0	1
177	69	0	21	3	3	3	3	2	2	2	2	2	3	3	3	3	2	3	2	3	3	7	1	0	1	0	0	0	0	0	1	1	0	1	1	0	0	1	15	1	1	1	1	1	1	1	1	1	1
178	74	1	18	3	2	2	3	3	2	2	2	2	2	2	2	2	2	2	2	1	2	8	1	0	1	0	1	0	0	0	0	1	1	1	1	0	0	1	15	1	1	1	1	1	1	0	1	1	1
179	71	0	16	2	2	2	2	2	2	1	2	2	2	2	2	2	2	2	1	2	2	6	0	0	0	0	1	0	0	0	1	1	0	1	1	0	0	1	13	1	1	1	1	1	1	1	1	1	1
180	67	0	18	3	2	2	3	2	2	2	2	2	2	2	1	2	1	2	0	1	3	8	1	0	0	0	1	1	0	1	0	1	1	0	0	1	1	0	9	1	1	1	0	1	1	1	0	1	1
181	66	1	23	3	3	2	2	3	3	3	3	3	3	3	2	2	2	2	3	3	3	8	1	0	1	0	1	1	0	0	0	1	0	1	1	0	0	1	16	1	1	1	1	1	1	1	1	1	1
185	78	0	16	2	2	2	3	2	2	2	2	2	2	2	2	2	2	2	2	2	2	6	1	1	0	0	1	1	0	0	0	0	0	0	1	0	1	0	13	1	0	1	1	1	1	1	1	1	1
186	71	1	19	3	2	2	3	1	2	2	2	3	3	2	2	2	2	2	2	3	3	10	1	1	0	0	1	1	0	0	0	1	1	1	1	1	0	1	11	1	1	1	1	1	1	1	0	1	1
187	999	0	24	3	3	3	3	3	3	2	3	3	3	2	2	3	2	3	0	3	3	1	1	0	0	0	0	0	0	0	0	0	0	0	0	0	0	0	8	0	1	0	0	1	1	1	1	1	1
188	88	0	20	2	2	2	3	2	3	2	3	3	3	2	2	3	2	2	1	3	3	5	1	0	0	0	0	0	0	0	1	1	0	0	1	0	0	1	12	1	0	0	1	1	1	1	1	0	1
190	74	0	16	2	2	2	3	2	2	1	2	2	2	2	2	1	1	1	1	2	2	6	1	0	0	0	0	1	0	1	0	1	1	0	0	0	1	0	10	1	1	0	1	1	1	1	1	1	0
192	65	1	12	1	2	1	3	2	2	1	2	2	1	1	1	1	2	1	2	2	1	4	1	0	0	0	0	1	0	0	1	1	0	0	0	0	0	0	7	1	1	1	1	1	0	1	1	0	0
193	77	1	22	3	3	2	3	2	3	2	3	3	3	3	2	2	2	2	3	3	3	7	1	0	0	0	0	1	0	0	1	1	0	1	1	0	0	1	13	1	1	1	1	1	1	1	1	1	1
194	71	1	16	2	2	2	2	2	2	2	2	2	2	1	2	2	2	2	2	2	2	8	1	1	0	0	1	0	1	0	0	1	0	0	1	1	0	1	16	1	1	1	1	1	1	1	1	1	1
196	67	1	20	3	3	2	2	2	3	2	2	3	2	3	1	2	2	3	3	3	3	8	1	0	1	0	0	1	0	0	1	1	0	1	1	0	0	1	8	1	1	1	1	1	0	1	0	0	1
198	79	0	13	2	2	2	2	1	2	1	2	1	1	0	1	2	0	0	0	2	2	8	0	1	0	1	1	1	1	0	1	0	1	0	0	0	1	0	12	1	1	1	1	1	1	1	1	1	1
199	66	0	15	2	2	2	3	2	3	2	2	1	3	1	2	1	1	1	2	3	1	6	1	0	0	0	1	0	0	0	0	1	0	0	1	0	1	1	14	1	1	1	1	1	1	1	1	1	1
201	78	0	23	3	3	2	3	3	3	3	3	3	3	3	3	3	2	3	3	3	3	10	1	0	1	0	1	0	1	1	1	0	0	1	1	0	1	1	11	1	1	1	1	1	1	1	1	1	1
202	83	1	20	3	2	2	3	2	1	2	3	3	2	2	1	1	1	1	1	2	3	8	1	0	1	0	0	1	0	0	1	1	0	1	1	0	0	1	10	1	1	0	1	1	1	1	0	1	1
203	74	1	24	3	3	3	3	3	3	3	3	3	3	3	3	3	3	3	3	3	3	8	1	0	1	0	0	1	0	0	1	1	0	1	1	0	0	1	15	1	1	1	1	1	1	1	1	1	1
204	68	1	17	3	3	2	3	2	2	1	2	2	1	2	1	1	1	1	2	2	2	9	1	0	1	0	1	1	0	0	1	0	0	1	1	1	0	1	10	1	1	1	1	1	1	1	0	1	1
205	76	1	16	3	2	2	3	2	3	2	2	2	1	2	2	2	2	2	3	3	2	8	1	0	1	0	1	1	0	0	0	1	0	1	1	0	0	1	11	1	1	1	1	1	1	1	1	0	1
206	73	0	18	3	2	2	2	2	2	2	2	2	2	2	2	2	2	2	2	2	3	7	1	0	1	0	0	1	0	0	0	1	0	1	1	0	0	1	14	1	1	1	1	1	1	1	1	1	1
207	76	1	13	2	2	2	3	1	2	2	2	1	1	1	1	2	2	1	0	2	2	9	1	0	0	0	0	1	0	1	1	1	0	1	1	0	1	1	8	0	0	0	0	1	1	1	1	1	1
208	76	0	23	3	3	3	3	3	3	2	3	3	3	3	3	3	3	2	2	3	2	5	1	0	0	0	1	0	0	0	1	0	0	1	0	1	0	0	15	0	1	1	1	1	1	1	1	1	1
210	69	1	16	2	2	2	2	2	2	1	2	2	2	2	1	2	1	2	2	2	2	6	1	1	0	0	1	0	1	0	0	1	0	0	0	0	0	1	10	1	1	1	1	1	0	1	0	1	1
211	70	1	15	2	2	2	2	2	2	1	2	2	2	1	1	1	1	1	1	2	1	7	0	1	0	1	1	0	1	1	0	0	0	0	0	1	1	0	6	1	1	1	1	1	0	0	1	0	0
212	77	0	16	2	2	2	2	2	1	1	2	2	2	0	2	2	2	2	0	2	2	7	1	1	0	0	0	1	0	0	1	1	1	0	0	1	0	0	5	1	0	0	0	1	0	1	0	1	0
213	80	0	16	2	2	2	3	1	2	2	3	3	1	2	1	2	1	2	1	2	2	10	1	1	0	1	0	1	1	1	0	1	0	0	1	1	0	1	10	1	1	1	1	1	0	1	0	1	1
214	68	1	19	3	3	2	3	3	2	2	2	2	1	2	1	2	2	2	2	3	3	5	1	0	0	0	1	1	0	0	0	1	0	0	1	0	0	0	7	1	1	1	1	1	0	1	0	0	1
215	65	0	17	3	3	2	3	2	3	3	3	1	2	1	0	1	1	1	1	2	1	7	1	0	1	0	0	1	0	0	1	0	0	1	1	1	0	0	7	1	1	1	1	0	1	0	0	0	1
217	70	0	20	2	3	3	3	3	3	2	2	2	2	3	3	2	2	2	3	3	3	8	1	0	1	0	0	1	0	0	1	1	0	1	1	0	0	1	15	1	1	1	1	1	1	1	1	1	1
218	74	0	18	3	2	2	3	1	2	3	3	3	1	2	0	3	1	1	3	3	3	7	1	0	1	0	0	1	0	0	1	1	0	1	1	0	0	0	11	1	0	1	1	1	1	1	1	1	1
219	81	0	24	3	3	3	3	3	3	3	3	3	3	3	3	3	3	3	0	3	3	8	1	0	1	0	0	1	0	0	1	1	0	1	1	0	0	1	13	0	1	0	0	1	1	1	1	1	1
220	66	1	20	2	2	2	3	2	3	3	3	3	3	3	2	2	2	2	2	3	3	10	1	1	1	0	1	1	0	0	1	1	0	1	0	0	1	1	11	1	1	1	1	1	1	1	1	1	0
223	76	0	16	2	2	2	2	1	1	1	2	2	3	2	1	2	2	2	1	2	2	8	1	1	0	0	1	1	1	0	0	0	0	0	0	1	1	1	16	1	1	1	1	1	1	1	1	1	1
224	72	0	13	1	1	2	1	1	0	0	2	2	2	1	1	2	0	1	0	1	2	5	1	0	0	0	1	1	0	0	0	1	0	0	0	0	1	0	6	1	1	1	1	0	0	0	0	1	0
225	80	1	11	1	1	0	2	1	1	0	2	2	2	2	1	1	2	1	1	2	2	6	1	0	0	0	1	0	0	1	0	1	0	1	0	0	1	0	11	1	1	1	1	1	1	1	0	1	1
228	72	1	19	3	2	2	3	2	2	2	3	3	1	2	1	2	2	2	3	2	3	9	1	0	1	0	1	1	0	0	1	1	0	1	1	0	0	1	13	1	1	1	1	1	1	1	1	1	1
229	80	0	21	2	2	3	3	2	3	3	3	3	3	3	3	3	2	2	0	3	3	9	1	0	1	0	1	0	0	1	1	1	0	0	1	1	0	1	14	1	1	0	1	1	1	1	1	1	1
230	68	0	10	1	2	2	3	1	1	1	1	1	1	1	1	1	1	1	1	1	1	8	0	1	0	0	1	1	1	1	0	0	1	0	0	1	1	0	8	1	1	1	1	0	1	1	0	1	0
231	69	0	16	2	2	2	3	2	3	3	2	2	2	3	1	2	1	2	2	3	2	13	0	1	1	1	1	0	1	1	1	1	0	1	1	1	1	1	12	1	1	1	1	1	1	1	1	1	1
232	66	0	17	2	3	2	3	2	1	1	2	1	2	2	1	2	2	2	3	3	3	6	0	0	0	0	1	0	0	1	0	1	0	0	1	0	1	1	12	1	1	0	1	1	1	1	1	0	0
233	68	0	19	2	2	2	3	3	3	3	2	2	3	1	2	2	2	2	3	3	3	9	1	0	1	0	1	1	0	0	1	1	0	1	1	0	0	1	12	1	1	1	1	1	1	1	1	1	1
234	90	1	13	2	2	2	3	3	2	1	2	1	1	1	1	0	0	0	1	1	0	6	0	0	0	1	1	0	0	1	0	0	1	0	0	1	1	0	4	0	0	0	0	1	1	1	1	0	0
235	75	1	9	1	1	2	2	1	1	1	1	1	1	1	0	1	0	0	0	1	1	8	0	1	0	1	1	0	1	1	0	0	1	0	0	1	1	0	1	1	0	0	0	0	0	0	0	0	0
237	70	0	23	3	3	3	3	3	3	2	3	3	3	2	2	3	2	2	3	2	2	10	1	0	1	0	0	0	1	1	1	0	1	1	1	0	1	1	11	1	1	1	1	1	0	1	1	1	1
238	78	1	18	2	2	2	3	2	1	1	2	3	2	1	1	1	1	1	2	3	3	7	1	0	0	0	1	0	1	1	0	0	0	1	0	1	1	0	9	1	0	1	1	1	0	1	0	1	1
239	73	0	20	3	2	1	3	3	3	3	3	3	2	1	1	2	2	2	3	3	3	10	1	1	1	0	1	0	1	1	0	0	1	0	1	1	0	1	13	1	1	1	1	1	1	1	1	1	1
240	71	0	11	1	2	1	3	2	1	1	2	1	1	1	2	1	0	1	0	1	1	6	0	1	0	0	1	0	1	1	0	0	0	0	0	1	1	0	11	1	1	1	1	1	0	0	0	1	1
241	70	1	21	3	3	3	3	2	3	2	3	3	1	3	1	3	3	3	3	3	3	8	1	0	1	1	0	1	0	0	1	1	0	0	1	0	0	1	13	1	1	1	1	1	1	1	1	1	1
242	73	1	15	2	2	2	3	1	3	2	2	2	2	1	2	3	3	2	1	2	2	8	1	0	1	0	1	1	0	0	1	0	0	1	1	0	0	1	8	1	0	1	1	1	1	1	0	0	1
243	77	0	24	3	3	3	3	3	3	3	3	3	3	3	3	3	3	2	3	3	3	8	1	0	1	0	0	1	0	0	1	1	0	1	1	0	0	1	13	1	1	1	1	1	1	1	1	1	1
244	78	0	24	3	3	3	3	3	3	3	3	3	3	3	3	3	3	3	1	3	3	8	1	0	1	0	0	1	0	0	1	1	0	1	1	0	0	1	15	1	1	1	1	1	1	1	1	1	1
246	68	0	14	2	2	2	3	1	2	2	2	1	2	2	1	2	2	3	2	3	2	5	1	0	0	0	0	1	0	0	0	0	0	1	0	0	1	1	9	1	1	1	1	1	0	1	1	0	1
247	69	0	22	3	3	3	3	3	3	3	3	3	2	3	3	3	2	3	2	2	2	6	1	0	1	0	0	1	0	0	0	1	0	0	1	0	0	1	15	1	1	1	1	1	1	1	1	1	1
248	75	0	14	2	2	1	2	1	2	2	2	1	3	1	1	3	2	2	2	1	2	11	1	0	1	0	1	1	0	1	1	1	0	1	1	1	0	1	13	1	1	1	1	1	1	1	1	1	1
250	70	1	18	2	3	3	2	2	1	1	2	2	2	1	0	1	1	1	2	3	2	9	1	0	1	0	1	1	1	1	0	0	0	1	0	0	1	1	12	1	1	1	1	1	1	1	1	1	1
251	66	0	15	2	2	1	3	2	3	2	2	1	2	2	1	2	1	1	3	3	3	9	1	0	1	0	1	1	0	1	0	1	0	1	1	0	0	1	13	1	1	1	1	1	1	1	1	1	1
252	76	1	21	3	3	2	2	2	2	3	3	3	2	2	1	3	3	3	3	3	3	4	1	0	0	0	0	1	0	0	1	0	0	0	1	0	0	0	11	1	1	0	1	1	0	1	1	1	1
253	73	0	23	3	3	3	3	3	3	2	2	3	3	3	3	3	3	3	3	3	3	8	1	0	1	0	0	1	0	0	1	1	0	1	1	0	0	1	15	1	1	0	1	1	1	1	1	1	1
254	75	1	18	2	2	2	2	2	3	2	3	3	2	2	2	2	2	2	2	2	2	8	1	0	1	0	0	1	0	0	1	1	0	1	1	0	0	1	14	1	1	1	1	1	1	1	1	0	1
255	82	1	18	3	3	3	3	0	0	0	0	3	3	0	3	3	0	3	0	0	3	4	1	0	1	0	0	1	0	0	0	1	0	0	0	0	0	0	3	1	0	0	0	0	0	0	0	1	0
256	70	0	20	3	3	2	3	3	2	2	3	2	2	2	3	2	1	1	2	2	2	11	1	1	0	1	1	1	1	0	0	1	0	1	0	1	1	1	11	1	1	1	1	0	1	1	0	0	1
257	65	1	13	2	1	2	3	2	2	1	2	2	1	1	2	2	1	1	2	3	1	5	1	0	0	0	1	0	0	1	0	0	0	0	0	1	0	1	13	1	1	1	1	1	1	1	0	1	1
259	71	1	14	3	3	3	3	1	1	1	2	1	1	1	1	1	2	1	1	1	0	3	1	1	0	0	0	0	0	0	0	1	0	0	0	0	0	0	3	1	1	0	0	0	0	0	0	0	0
260	83	0	22	3	3	3	3	3	3	3	2	3	2	3	3	3	2	2	3	3	3	7	1	0	1	0	0	1	0	0	1	1	0	1	1	0	0	0	14	1	1	1	1	1	1	1	1	1	1
261	79	1	22	3	3	2	3	3	2	2	3	3	2	1	1	2	2	1	3	3	3	6	0	1	0	0	0	1	0	1	0	1	0	0	1	0	1	0	9	1	1	1	1	1	1	0	1	1	0
263	89	1	19	3	2	2	3	2	2	3	3	2	3	2	2	2	2	2	1	2	2	7	1	0	1	0	0	1	0	0	1	1	0	0	1	0	0	1	6	1	0	0	1	1	1	0	0	0	0
264	81	0	15	2	2	2	3	1	2	1	2	2	2	1	1	2	1	1	2	2	2	6	1	0	1	0	1	1	0	0	0	0	0	0	1	0	1	0	10	1	1	1	1	1	0	1	1	1	0
265	79	1	16	2	2	2	1	3	2	2	2	2	1	2	3	2	3	2	0	1	2	8	1	0	0	0	0	1	1	0	1	1	0	1	1	0	0	1	8	1	1	0	1	1	1	0	0	0	1
266	81	0	21	2	3	3	3	3	2	2	3	3	2	2	2	2	1	2	1	3	2	8	1	0	1	0	0	1	0	0	1	1	0	1	1	0	0	1	10	0	0	1	0	1	1	1	1	1	1
267	69	1	16	3	2	2	3	2	2	2	2	2	1	2	1	1	2	1	3	2	2	12	1	1	1	0	1	1	0	1	1	1	0	1	1	1	0	1	11	1	1	1	1	1	1	1	1	1	1
268	68	1	14	3	2	1	2	2	2	1	1	1	2	3	2	2	2	2	2	1	2	7	1	0	0	0	0	1	0	0	1	1	0	1	0	0	1	1	8	0	0	1	1	1	0	1	1	0	1
271	72	1	17	2	2	2	2	2	2	2	3	2	2	3	2	2	2	2	0	2	2	7	1	0	1	0	0	1	0	0	1	0	0	1	1	0	0	1	7	1	0	0	0	0	1	1	0	1	1
272	84	1	23	3	3	3	3	3	3	1	2	3	3	3	3	3	3	2	2	3	3	8	1	0	1	0	0	1	0	0	1	1	0	1	1	0	0	1	10	0	1	1	0	1	1	1	1	0	0
274	79	1	16	3	3	3	2	1	1	0	2	2	1	0	0	0	0	0	3	3	1	4	1	0	0	0	0	1	0	0	0	0	0	0	0	1	1	0	7	1	1	1	1	1	0	1	0	0	1
275	79	1	16	2	1	2	3	3	2	1	2	2	2	2	2	2	1	1	1	3	2	6	1	0	0	0	1	0	1	0	0	1	1	0	0	0	0	1	11	1	1	1	0	1	1	0	1	1	1
276	70	0	18	2	2	2	3	3	2	2	2	3	1	1	2	2	2	1	2	3	3	6	0	0	0	0	1	0	0	1	0	1	1	0	0	1	1	0	13	1	1	1	1	1	1	1	1	1	1
277	70	1	17	3	2	3	3	1	3	2	2	3	2	3	1	1	0	1	0	0	1	7	1	0	0	0	0	1	1	0	0	1	0	1	1	0	1	0	11	1	1	1	1	1	1	1	1	1	1
279	75	0	18	2	2	2	3	2	2	3	2	3	3	2	2	2	2	2	2	2	2	8	1	1	0	0	0	1	0	0	1	1	0	1	0	1	0	1	13	1	1	1	1	1	1	1	1	1	1
280	79	1	14	2	2	1	3	2	2	2	1	2	2	2	2	2	1	2	2	2	2	7	1	0	0	0	0	1	0	0	1	1	0	1	1	0	0	1	13	1	0	1	1	1	1	1	1	1	1
281	73	0	21	2	3	3	2	2	3	2	2	3	3	2	1	2	3	3	2	3	3	6	1	0	0	0	1	1	0	0	1	0	0	1	0	0	0	1	11	1	1	1	1	1	1	1	1	0	1
283	72	0	20	1	3	3	3	1	1	2	3	3	3	3	2	2	1	2	0	2	3	8	1	1	0	0	1	1	0	0	1	1	0	0	1	0	0	1	13	1	1	1	1	1	1	1	1	1	1
285	73	1	11	1	1	1	2	2	2	1	1	2	2	2	2	1	1	1	1	2	1	1	0	0	0	0	0	0	0	0	0	0	1	0	0	0	0	0	11	1	1	1	1	1	0	1	1	1	1
286	70	1	16	2	2	2	2	2	2	2	2	2	2	2	2	2	1	1	1	2	2	5	1	0	0	0	0	1	0	0	0	0	1	0	0	0	1	1	14	1	1	1	1	1	1	1	1	1	1
287	72	0	18	3	2	2	3	3	2	2	2	2	1	1	1	2	1	2	3	3	3	7	1	0	0	0	1	1	0	1	0	1	0	0	0	1	1	0	12	1	1	0	1	1	1	1	0	1	1
289	69	0	13	2	2	2	2	1	1	1	1	2	1	1	1	1	1	1	2	2	2	7	0	0	0	0	1	0	1	1	0	0	1	1	0	1	1	0	11	1	1	1	1	1	1	1	1	1	1
290	75	1	22	3	3	2	3	3	3	2	3	3	2	2	2	3	2	2	2	3	3	5	1	0	0	0	1	0	0	0	0	1	0	0	1	0	0	1	15	1	1	1	1	1	1	1	1	1	1
291	67	1	17	3	2	2	3	2	2	2	2	2	2	2	2	2	2	2	2	2	2	7	1	0	0	0	0	1	0	0	1	1	0	1	1	0	0	1	12	1	1	1	1	1	1	1	1	1	1
294	76	0	23	3	3	3	3	2	3	3	3	3	3	1	3	3	2	3	1	3	3	4	1	0	0	0	1	0	1	0	0	0	0	0	0	0	0	1	11	1	0	0	1	1	0	1	0	1	1
295	79	1	19	3	3	2	3	2	3	3	2	2	2	3	3	3	3	3	1	2	3	9	1	0	1	0	1	1	0	0	1	1	0	1	1	0	0	1	14	1	1	1	1	1	1	1	0	1	1
297	68	1	24	3	3	3	3	3	3	3	3	3	3	3	3	3	3	3	3	3	3	10	1	1	1	0	1	1	0	0	1	1	0	1	1	0	0	1	16	1	1	1	1	1	1	1	1	1	1
298	67	0	19	2	2	1	3	2	3	3	3	3	3	1	1	1	1	2	2	3	3	6	1	0	0	0	0	1	0	0	1	1	0	0	1	0	1	0	9	1	1	1	1	1	1	1	0	1	1
299	66	1	13	2	1	2	3	2	3	2	2	1	1	2	2	2	2	2	3	2	2	5	1	0	1	0	0	0	0	0	0	1	0	1	0	0	0	1	11	1	1	1	1	1	0	0	1	0	1
300	81	1	19	3	3	2	3	2	1	1	2	2	2	2	2	2	2	2	1	3	3	7	1	0	1	0	0	1	0	0	0	0	1	1	1	0	0	1	10	1	0	0	0	1	1	0	0	1	1
302	79	0	13	2	1	1	3	1	1	1	2	2	2	1	1	2	1	1	0	1	2	10	1	0	0	0	1	0	1	1	1	0	0	1	1	1	1	1	10	1	0	1	0	1	1	1	1	1	0
305	78	1	22	3	3	3	3	1	1	2	3	3	3	3	1	3	2	2	0	3	3	6	1	0	0	0	0	1	0	0	1	1	0	0	1	0	0	1	11	1	1	1	0	1	1	1	1	1	1
307	69	0	15	1	2	2	3	2	2	2	2	2	2	1	2	2	2	2	2	2	2	6	1	0	1	0	0	0	0	0	1	1	0	1	0	0	1	0	15	1	1	1	1	1	1	1	1	1	1
308	83	0	21	3	2	2	3	3	3	3	3	3	3	2	1	3	1	2	1	1	2	6	1	0	0	0	0	1	0	0	1	0	0	0	1	0	1	1	8	1	0	0	1	1	1	1	1	1	1
310	73	1	22	3	3	3	3	2	3	3	2	3	3	2	2	2	2	2	3	3	3	8	1	0	1	0	0	1	0	0	1	1	0	1	1	0	0	1	14	1	1	1	1	1	1	1	1	1	1
311	79	0	20	3	3	2	2	2	0	1	3	3	2	2	3	1	2	0	0	2	2	2	1	0	0	0	0	0	0	1	0	0	0	0	0	0	0	0	10	1	1	1	1	1	1	1	1	1	1
312	82	1	17	2	2	1	3	3	1	1	3	2	1	2	2	2	3	1	0	0	3	7	0	1	0	0	1	0	1	0	0	0	1	1	0	1	0	1	11	1	0	1	0	1	1	0	1	1	1
314	89	0	19	1	3	0	1	3	1	1	3	3	3	0	0	3	0	0	0	3	3	9	1	0	0	1	1	1	1	0	0	1	0	0	1	1	1	0	9	1	1	0	0	1	1	1	1	1	1
316	73	1	17	2	2	1	3	2	3	3	3	3	2	2	1	2	2	1	2	2	2	6	1	1	0	0	0	1	0	0	1	0	0	1	0	0	0	1	13	1	1	1	1	1	1	1	1	1	1
317	81	1	18	3	2	2	2	2	2	1	2	3	2	2	2	2	2	1	2	2	2	5	0	0	0	0	1	1	0	0	1	0	0	0	1	0	1	0	10	1	1	1	0	1	0	1	1	1	1
318	71	0	13	2	3	1	3	2	3	2	1	1	2	1	1	2	0	1	2	1	1	4	0	1	0	0	0	0	0	1	1	0	0	0	0	0	1	0	10	1	1	1	1	1	1	1	1	1	1
322	71	1	10	2	1	1	2	1	1	1	1	1	1	1	1	1	2	1	1	1	2	7	1	1	0	0	1	1	0	0	0	0	1	0	0	1	1	0	8	1	1	1	1	0	1	0	0	1	1
323	69	0	24	3	3	3	3	3	3	3	3	3	3	3	3	3	3	3	3	3	3	8	1	0	1	0	0	1	0	0	1	1	0	0	1	1	0	1	14	1	1	1	1	1	1	1	1	1	1
325	90	1	19	3	2	2	3	2	2	2	3	2	2	3	2	2	2	2	3	3	3	6	1	0	0	0	1	1	0	0	1	0	0	0	1	0	0	1	13	1	1	1	1	1	1	1	1	1	1
326	73	1	16	2	2	2	2	2	2	2	2	2	2	1	2	2	1	2	2	2	2	6	1	1	0	0	0	0	0	0	0	1	0	1	1	0	0	1	12	1	1	1	1	1	1	1	0	1	1
327	78	0	23	3	3	3	3	3	3	2	3	3	3	2	3	2	1	1	1	1	2	8	1	0	0	0	1	1	0	0	1	0	1	1	0	0	1	1	11	1	1	0	1	1	1	1	1	1	1
329	72	0	22	3	3	3	3	2	2	1	3	3	2	2	2	3	2	2	1	3	3	9	1	1	1	0	1	1	0	0	1	1	0	0	1	0	0	1	13	1	1	0	1	1	1	1	1	1	1
330	67	0	22	3	3	3	3	2	3	3	3	3	3	3	2	3	3	3	3	3	2	8	1	0	1	0	0	1	0	0	1	1	0	1	1	0	0	1	11	1	1	1	1	1	1	1	0	0	1
331	78	1	18	3	2	3	2	2	2	1	2	2	2	2	3	3	2	2	0	2	2	10	1	1	0	1	0	1	1	0	0	1	1	1	1	0	0	1	10	0	0	0	0	1	0	1	1	1	1
334	75	0	21	3	3	2	3	3	3	3	3	2	2	2	2	2	2	2	1	3	3	4	1	0	0	0	0	1	0	0	0	0	0	1	1	0	0	0	11	1	1	1	1	1	1	0	1	1	1
335	80	0	21	3	3	3	3	3	2	2	2	2	2	2	2	3	3	3	3	3	3	4	1	0	0	0	0	1	0	0	0	1	0	0	1	0	0	0	14	1	1	1	1	1	1	1	1	1	1
336	70	0	16	2	2	2	3	2	2	2	2	2	2	2	2	2	1	2	1	2	2	9	1	1	0	0	1	1	0	0	1	1	0	1	1	0	0	1	11	1	1	0	1	1	1	1	1	0	1
340	79	1	16	2	2	2	3	2	2	2	2	2	2	2	2	2	2	2	2	2	2	5	1	0	0	0	0	1	0	0	1	1	0	0	0	0	0	1	15	1	1	1	1	1	1	1	1	1	1
341	71	1	17	3	2	3	3	2	1	2	1	2	2	2	1	2	2	2	1	3	2	8	1	0	1	0	0	1	0	0	1	1	0	1	1	0	0	1	13	1	1	1	1	1	1	1	1	1	1
342	72	0	19	2	3	2	3	2	2	2	2	2	3	1	2	2	1	1	3	3	3	7	1	0	0	0	0	1	0	1	1	1	0	0	1	0	1	0	14	1	1	1	1	1	1	1	0	1	1
343	77	0	16	1	3	2	3	0	1	3	3	3	3	1	0	0	1	0	0	3	1	7	1	0	0	0	1	1	0	1	1	0	0	0	1	1	0	0	6	0	1	1	0	1	1	0	0	1	1
344	72	0	16	2	2	2	2	2	2	2	2	2	1	2	2	2	2	2	0	3	3	4	1	0	1	0	0	1	0	0	0	1	0	0	0	0	0	0	13	1	1	0	1	1	1	1	1	1	1
345	79	0	17	2	2	2	3	3	2	2	2	2	2	1	2	2	1	1	1	2	2	9	1	1	0	0	0	1	1	1	0	1	1	0	1	0	0	1	12	1	1	0	1	1	1	0	1	1	1
346	70	1	14	1	2	2	3	1	2	1	2	3	1	2	2	1	1	1	3	2	2	7	1	0	0	0	1	0	1	1	0	1	0	1	1	0	0	0	11	1	1	1	1	1	0	1	1	1	1
347	69	0	13	3	2	1	3	1	2	1	1	1	2	1	1	2	1	1	1	2	2	11	1	1	0	0	1	1	1	1	1	1	0	0	1	1	0	1	10	1	1	1	1	1	0	0	1	0	1
348	70	1	16	2	2	2	3	1	2	3	2	2	2	2	1	2	2	2	3	2	3	10	1	0	1	0	1	1	0	1	1	1	0	1	1	0	0	1	9	1	1	1	1	1	1	0	1	1	1
349	84	1	16	3	3	2	3	1	1	2	3	1	2	2	1	1	0	0	1	1	1	8	0	1	0	1	1	0	1	1	0	0	1	0	0	1	1	0	10	1	1	1	1	1	1	0	1	1	1
350	70	1	19	3	2	2	3	2	2	2	3	3	2	2	2	2	2	2	2	2	2	6	1	0	0	0	0	0	1	0	0	1	0	1	1	0	0	1	13	1	1	1	1	1	0	1	1	1	1
351	70	0	20	3	3	3	3	3	3	2	2	1	2	2	1	3	1	2	3	3	3	9	1	0	1	0	1	1	0	0	1	0	0	1	1	1	0	1	10	1	1	1	1	1	1	0	1	1	1
353	84	1	22	3	3	2	3	2	3	2	3	3	3	3	3	3	3	2	2	3	3	10	1	0	1	0	1	1	0	1	1	1	0	1	1	0	0	1	12	1	1	1	1	1	1	1	1	1	1
354	80	0	16	3	1	2	3	2	2	2	2	2	2	1	1	2	2	2	2	2	2	5	1	0	0	0	0	0	0	1	1	1	0	0	0	0	0	1	15	1	1	1	1	1	1	1	1	1	1
355	83	1	19	3	3	3	3	2	2	3	2	3	1	1	1	2	1	1	0	0	2	12	1	1	0	0	1	1	1	1	1	1	1	0	1	1	0	1	10	1	1	0	1	1	1	1	1	1	1
356	90	0	13	2	2	1	3	1	1	1	2	2	1	1	1	2	0	1	0	2	2	6	1	0	0	0	1	1	1	0	1	0	0	0	0	0	1	0	8	1	1	0	0	1	1	0	1	1	1
357	71	0	20	2	3	3	3	3	3	2	2	2	2	2	2	2	2	2	3	3	3	6	1	0	0	0	0	1	0	0	0	1	0	1	1	0	0	1	16	1	1	1	1	1	1	1	1	1	1
358	69	1	14	3	2	2	2	2	1	2	1	1	1	1	1	2	1	1	1	1	2	4	1	0	0	0	0	1	1	0	0	0	0	0	0	0	0	1	9	1	1	1	1	1	1	1	1	0	1
361	74	1	19	2	2	2	3	2	3	3	2	3	3	2	1	2	2	1	3	3	3	7	1	1	1	0	0	0	1	1	0	0	0	1	0	0	0	1	10	1	1	1	1	1	1	1	1	1	1
362	73	0	17	3	3	2	3	1	1	1	1	2	2	2	1	2	1	1	3	2	3	5	1	1	0	0	1	0	1	0	0	0	0	0	0	1	0	0	12	1	1	1	1	1	1	1	0	1	1
363	79	0	19	3	3	1	3	1	3	2	3	3	2	2	1	2	1	2	3	2	3	8	1	0	1	0	0	1	0	0	1	0	1	1	1	0	1	0	10	1	1	1	1	1	0	1	1	1	1
364	66	0	18	2	2	2	3	2	3	3	3	3	1	2	1	1	2	1	3	3	3	8	1	0	1	0	1	1	0	0	1	1	0	1	1	0	0	0	12	1	1	1	1	1	1	1	1	0	1
367	78	0	14	2	2	1	2	2	1	1	2	2	2	1	1	1	1	1	1	2	1	5	1	0	0	0	1	1	0	0	0	1	0	0	0	0	1	0	14	1	1	1	1	1	0	1	1	1	1
368	70	1	13	2	2	1	3	2	2	2	2	2	1	1	1	2	1	1	3	1	1	5	1	0	0	0	0	1	0	0	1	0	0	0	1	0	1	0	11	1	1	1	1	1	1	1	1	1	1
369	80	1	24	3	3	3	3	3	3	2	3	3	3	3	3	3	2	3	3	3	3	7	1	0	0	0	0	1	0	0	1	1	0	1	1	0	0	1	13	1	1	1	1	1	1	1	1	1	1
370	82	0	21	2	2	3	3	3	2	2	3	3	2	2	2	2	1	2	3	3	3	11	1	0	1	0	1	1	1	0	1	1	1	0	1	1	0	1	9	1	1	0	1	1	1	0	0	1	1
371	82	0	15	1	2	2	2	1	2	2	2	2	3	2	2	2	1	2	0	2	2	4	0	1	0	0	1	0	0	0	0	1	0	0	0	0	0	1	12	1	0	1	1	1	1	1	1	1	1
372	72	0	17	3	2	2	3	2	1	2	2	2	2	2	1	2	2	2	0	2	2	6	1	0	0	0	0	1	0	0	1	1	0	1	1	0	0	0	12	1	1	1	1	1	1	1	1	1	1
373	75	0	15	2	2	2	3	2	2	2	2	2	1	1	2	2	2	2	1	2	2	11	1	1	1	0	0	0	1	1	1	1	1	1	1	0	0	1	16	1	1	1	1	1	1	1	1	1	1
374	66	0	16	2	3	2	2	2	1	1	2	2	1	1	2	2	2	2	2	2	2	3	0	0	0	0	0	1	0	0	0	0	1	0	0	0	1	0	11	1	1	1	1	1	1	1	0	1	0
376	93	999	13	2	3	0	3	2	2	2	1	2	1	1	1	2	2	1	1	2	2	9	1	0	1	0	0	1	0	1	1	0	1	1	0	0	1	1	8	1	0	0	1	1	1	0	1	1	0
377	74	0	20	2	2	3	3	3	3	3	3	3	1	2	2	2	2	2	3	3	3	8	1	0	1	0	0	1	0	0	1	1	0	1	1	0	0	1	12	1	1	1	1	1	1	1	1	0	1
378	67	0	18	2	2	2	3	3	3	2	2	2	2	1	2	2	2	2	0	3	3	8	1	1	0	0	1	0	1	0	0	1	0	1	0	1	0	1	8	1	1	0	0	1	1	0	1	0	0
380	75	1	15	2	2	2	2	2	2	2	1	2	2	2	1	2	2	1	1	1	2	5	1	0	0	0	0	1	0	0	0	1	0	0	1	0	0	1	11	1	1	0	1	1	1	1	1	1	1
381	73	0	21	2	3	2	3	3	3	2	2	3	3	3	3	3	2	3	1	2	3	9	1	0	1	0	1	0	1	1	0	0	1	1	1	0	0	1	16	1	1	1	1	1	1	1	1	1	1
383	65	1	12	2	2	1	3	1	1	1	2	2	1	1	1	1	0	1	0	0	1	8	1	1	0	0	1	0	1	1	0	0	1	0	0	1	1	0	9	1	1	1	1	1	1	0	1	1	1
384	80	1	14	2	2	2	3	2	3	2	1	1	2	3	3	3	3	3	3	1	2	11	1	0	1	0	1	0	1	0	1	1	1	1	1	1	0	1	14	1	1	1	1	1	1	1	1	1	1
385	65	1	21	3	3	2	3	3	3	2	2	3	2	2	1	3	1	2	2	3	3	8	1	0	1	0	0	1	0	0	1	1	0	1	1	0	0	1	12	1	1	1	1	1	1	1	1	1	1
386	77	0	19	3	2	2	3	3	2	2	2	3	2	2	3	3	2	2	2	2	2	6	1	0	0	0	1	0	1	0	0	1	1	0	1	0	0	0	11	1	1	0	1	0	0	1	0	1	0
387	80	1	22	3	3	3	3	2	3	3	3	3	2	3	2	3	3	3	1	2	3	10	1	0	1	0	0	1	0	0	1	1	0	1	1	1	1	1	13	1	1	0	0	1	1	1	1	1	1
388	70	0	14	2	2	2	3	1	1	1	2	2	2	2	1	2	2	2	2	1	1	3	1	0	0	0	0	1	0	0	0	0	0	0	0	0	1	0	9	1	1	1	1	1	1	0	1	0	1
389	72	1	23	3	3	3	3	3	3	3	3	3	2	3	2	3	2	2	3	3	3	8	1	0	1	0	0	1	0	1	0	1	0	1	1	0	0	1	11	1	1	1	1	0	1	1	0	1	1
391	72	0	23	3	3	3	3	3	3	3	3	3	2	2	3	3	2	2	3	3	3	6	1	0	0	0	0	1	0	1	0	1	0	0	1	0	0	1	15	1	1	1	1	1	1	1	1	1	1
392	87	1	15	2	2	1	3	2	2	1	2	2	2	1	1	1	2	1	2	2	2	5	1	0	0	0	0	1	0	0	0	1	0	0	1	0	0	1	12	1	1	1	1	1	1	1	0	1	1
393	67	0	15	3	2	2	3	2	2	2	2	1	1	1	2	1	1	1	2	2	2	4	0	0	0	0	1	0	0	1	1	0	0	0	0	0	1	0	11	1	1	1	1	1	1	1	1	1	1
394	71	0	17	2	2	2	3	2	2	1	2	3	2	2	2	2	2	2	2	1	2	5	1	1	0	0	1	1	0	0	1	0	0	0	0	0	0	0	13	1	1	1	1	1	1	1	1	1	1
395	76	1	10	2	1	0	0	1	1	0	2	2	1	1	2	0	1	0	1	1	1	6	1	0	0	0	1	0	1	0	0	1	1	0	0	0	1	0	7	1	1	0	1	1	0	1	0	1	0
397	67	1	20	3	2	3	3	3	3	3	2	3	2	3	3	3	3	3	1	2	2	6	1	0	1	0	0	0	0	0	0	1	0	1	1	0	0	1	15	1	1	1	1	1	1	0	1	1	1
398	71	1	14	3	2	1	2	1	2	1	2	3	1	2	2	2	2	1	2	1	1	8	1	0	0	0	0	1	0	1	1	1	0	1	0	0	1	1	8	1	1	1	1	1	0	1	0	0	0
399	999	1	12	2	2	1	3	0	3	2	3	2	1	2	0	1	1	1	3	0	1	6	1	0	1	0	0	0	1	0	0	1	0	1	0	0	0	1	10	1	1	1	1	1	0	0	1	1	1
400	70	0	11	2	1	1	3	3	3	2	2	1	0	2	2	1	2	1	2	2	1	10	1	1	0	0	1	0	1	1	1	0	1	1	0	1	0	1	15	1	1	1	1	1	1	1	1	1	1
401	85	0	18	2	2	3	3	2	1	1	2	2	2	2	2	2	1	1	0	2	3	8	0	1	0	0	1	0	1	1	1	0	1	1	0	0	1	0	9	1	1	0	0	1	1	0	0	1	1
402	78	1	17	2	2	2	3	2	2	2	2	3	2	2	1	2	2	2	2	2	2	11	1	1	1	0	1	0	1	1	0	0	1	1	1	1	0	1	13	1	1	1	1	1	1	1	1	1	1
403	73	0	19	3	3	3	3	3	2	2	1	1	2	0	0	2	0	1	3	3	3	4	0	0	0	0	0	1	0	0	0	1	0	0	0	0	1	1	10	1	1	1	1	1	0	1	1	1	1
404	80	0	18	3	2	2	3	3	3	2	2	2	2	1	2	3	1	2	0	3	2	5	1	0	0	0	1	1	0	0	0	1	0	0	0	1	0	0	10	1	1	0	1	1	1	1	1	1	1
405	73	0	24	3	3	3	3	3	3	3	3	3	3	2	2	3	2	2	2	3	3	7	1	0	1	0	1	1	0	1	0	1	0	1	0	0	0	0	15	1	1	1	1	1	1	1	1	1	1
406	76	1	19	2	2	3	2	3	3	2	2	3	2	2	2	2	2	2	0	2	2	10	1	0	1	0	1	1	0	0	1	1	0	1	1	0	1	1	12	1	0	1	0	1	1	1	1	1	1
408	73	1	19	3	2	2	3	3	3	3	2	2	2	3	3	2	2	3	3	3	3	9	1	0	1	0	0	1	0	0	1	1	1	1	1	0	0	1	16	1	1	1	1	1	1	1	1	1	1
409	70	1	12	1	2	2	2	1	2	1	2	1	1	2	2	2	1	1	2	2	2	9	1	0	1	0	1	1	0	1	1	0	0	1	0	0	1	1	12	1	1	1	1	1	1	1	1	1	1
410	65	0	15	2	2	2	3	2	1	1	3	0	2	0	0	0	0	0	2	2	2	9	0	1	0	0	1	0	1	1	1	0	1	1	0	1	1	0	11	1	1	1	1	1	1	1	1	1	1
411	70	0	14	2	2	2	2	2	2	2	1	1	2	2	2	2	2	2	1	2	2	6	1	0	1	0	0	1	0	0	0	1	0	0	1	0	0	1	14	1	1	0	1	1	1	1	1	1	1
412	75	1	22	2	3	2	3	3	1	2	3	3	3	3	1	2	3	2	3	3	3	8	1	0	1	0	0	1	0	1	0	1	0	1	1	0	0	1	13	1	1	1	1	1	1	1	1	1	1
414	81	1	18	2	2	2	3	3	2	1	2	2	2	2	2	2	2	2	2	3	3	8	1	1	1	0	1	0	0	1	1	0	0	0	0	1	0	1	15	1	1	1	1	1	1	1	1	1	1
415	65	0	12	1	2	1	3	1	1	1	2	3	1	1	1	1	1	1	0	2	1	9	1	0	0	0	1	0	1	0	1	1	1	1	0	1	1	0	11	1	1	1	1	1	1	1	0	1	1
418	76	1	16	2	2	2	3	2	2	1	2	2	2	2	1	1	2	1	2	2	2	9	1	1	0	0	1	0	1	1	0	0	1	0	0	1	1	1	12	1	1	1	1	1	1	0	0	1	1
422	82	0	19	3	2	2	3	2	2	1	3	2	2	1	2	3	1	2	1	3	3	4	1	0	0	0	1	0	0	0	0	0	1	0	1	0	0	0	11	1	1	0	1	1	1	1	1	1	1
426	78	0	11	2	1	1	2	2	1	1	1	1	1	1	2	2	1	1	2	2	2	4	1	0	0	0	0	1	0	0	0	0	0	0	0	0	1	1	10	1	1	0	1	1	1	1	1	0	0
427	76	1	14	2	1	1	3	2	1	1	2	3	1	1	1	2	2	1	2	3	2	9	0	1	0	1	1	0	1	1	0	1	1	0	0	1	1	0	10	1	1	1	1	1	1	1	1	1	0
428	72	0	21	2	2	3	3	2	1	2	3	3	3	2	1	3	2	1	3	3	3	6	0	0	0	1	0	1	0	0	0	1	1	0	0	0	1	1	13	1	1	1	1	1	1	1	0	1	1
429	82	1	19	3	3	3	3	3	3	3	2	2	1	3	3	3	2	2	1	2	2	6	1	0	0	0	0	0	0	0	1	1	0	1	1	0	0	1	13	1	1	1	1	1	1	1	1	1	1
431	78	0	16	3	2	2	3	1	2	1	2	3	1	2	1	3	1	2	1	2	2	7	1	0	0	0	1	1	1	0	1	0	0	0	0	0	1	1	8	1	1	1	0	0	1	0	0	1	1
433	65	0	21	3	3	2	3	2	3	2	2	3	3	2	2	3	2	2	3	3	3	7	1	1	1	0	0	0	0	0	0	1	0	1	1	0	0	1	12	1	1	1	1	1	1	1	1	1	1
434	68	1	17	3	2	2	2	2	1	2	2	2	2	2	2	2	2	2	2	2	2	8	1	0	1	0	0	1	0	0	1	1	0	1	0	0	1	1	11	1	1	1	1	0	1	0	0	1	1
435	88	0	17	2	2	2	3	2	2	2	2	3	2	2	2	3	1	2	0	2	2	8	1	0	1	0	1	1	0	0	0	1	1	0	1	0	1	0	11	1	1	0	1	1	1	1	0	1	1
439	72	0	22	3	3	3	3	3	3	3	2	3	3	3	3	3	3	3	3	3	2	9	1	0	1	0	0	1	0	1	0	1	0	1	1	1	0	1	16	1	1	1	1	1	1	1	1	1	1
440	999	1	14	2	2	1	3	2	2	1	1	2	2	2	1	2	2	2	2	2	2	6	1	0	1	0	1	0	0	0	1	0	0	1	0	0	0	1	12	1	1	1	1	1	1	1	1	0	1
441	86	0	21	3	3	2	3	3	1	1	3	2	2	2	1	3	1	2	0	2	3	8	1	1	0	0	1	0	0	1	1	1	0	0	1	1	0	0	10	1	1	1	1	1	1	1	1	1	1
442	81	1	17	3	2	1	3	0	2	1	3	3	3	3	1	2	2	1	1	3	2	6	1	0	1	0	0	1	0	0	0	1	0	0	1	0	0	1	11	1	0	1	1	1	0	1	0	1	1
443	69	1	23	3	3	2	3	3	3	3	3	3	3	3	3	2	3	3	3	3	3	8	1	0	1	0	0	1	0	0	1	1	0	1	1	0	0	1	13	1	1	1	1	1	1	1	0	0	1
444	74	0	17	2	3	3	3	1	2	2	2	2	2	1	1	1	1	1	2	3	2	4	1	0	0	0	0	0	0	1	0	1	0	0	0	0	1	0	12	1	1	1	1	1	1	0	1	1	1
446	73	0	18	3	3	2	3	3	3	2	2	2	2	2	2	2	2	2	1	2	1	10	1	0	1	1	1	0	1	0	0	1	0	1	1	1	0	1	13	1	1	0	0	1	1	1	1	1	1
447	72	0	15	1	3	1	3	2	2	1	2	2	2	1	1	1	1	1	1	2	2	6	0	0	0	0	1	0	1	1	0	0	1	0	0	1	1	0	8	1	1	1	1	0	1	1	0	1	1
448	80	0	15	2	2	2	2	2	2	2	1	2	2	2	2	2	2	2	2	2	2	7	1	0	1	0	0	1	0	0	0	1	0	1	1	0	0	1	16	1	1	1	1	1	1	1	1	1	1
449	83	1	18	3	2	3	3	1	2	1	3	3	1	1	2	2	1	1	1	2	2	10	1	1	0	1	1	0	1	1	0	0	1	0	0	1	1	1	10	1	0	1	1	1	1	1	0	1	1
451	82	1	13	3	3	0	3	0	3	3	3	3	0	0	3	1	1	1	0	0	1	7	1	0	0	0	1	1	0	1	0	1	0	0	1	0	1	0	9	0	0	0	0	1	1	0	1	1	1
454	85	1	22	3	3	2	3	3	3	2	3	3	3	3	2	2	2	2	0	3	2	7	1	1	0	0	0	1	1	0	1	0	0	1	0	0	0	1	12	1	1	1	1	1	1	1	1	1	1
455	999	999	17	2	2	2	3	3	3	2	2	2	2	2	2	2	2	2	1	2	2	4	1	0	0	0	0	1	0	0	0	0	0	0	0	0	1	1	10	1	1	0	1	0	1	0	0	1	1
456	70	1	12	2	2	2	3	1	3	1	1	2	1	1	1	1	1	2	0	2	1	8	1	0	0	1	1	1	0	1	0	1	0	0	0	0	1	1	7	1	1	0	0	1	0	0	1	0	1
457	71	0	19	3	3	3	3	3	3	3	2	2	1	2	3	3	1	2	2	2	2	8	1	1	1	0	1	1	0	1	0	0	0	0	1	1	0	0	14	1	1	1	1	1	1	1	1	1	1
458	86	0	9	2	1	1	3	1	1	1	1	1	1	1	1	1	0	1	0	0	1	6	0	1	0	0	1	0	1	1	0	0	1	0	0	0	1	0	7	0	0	0	0	1	1	1	1	1	1
459	66	1	18	3	3	3	3	3	3	2	2	2	1	2	0	1	2	1	0	0	1	7	1	0	1	0	0	1	0	1	1	0	0	1	0	0	1	0	9	1	1	1	0	1	1	1	1	1	1
464	72	0	15	2	2	2	3	1	1	1	2	2	2	1	1	1	1	1	3	3	2	7	1	0	1	0	0	1	0	1	1	0	1	0	0	0	1	0	13	1	1	1	1	1	1	1	1	1	1
465	70	1	19	3	3	1	3	3	3	2	2	2	3	2	1	3	2	2	0	1	2	7	1	0	0	0	1	1	0	0	1	1	0	0	1	0	0	1	8	1	1	1	1	1	0	1	0	1	0
466	999	1	18	2	2	2	3	3	2	1	2	3	2	1	2	3	3	3	1	2	2	7	1	0	0	1	0	1	0	0	0	0	1	0	1	1	0	1	14	1	0	0	1	1	1	1	1	1	1
467	76	0	14	1	2	1	3	1	2	2	2	2	2	2	1	2	1	2	0	2	3	7	1	0	1	0	1	0	0	0	0	0	1	1	1	1	0	0	10	1	1	1	1	1	1	1	0	1	0
468	68	0	19	2	3	3	3	2	3	3	3	2	1	2	1	2	1	3	3	3	3	4	1	0	0	0	0	1	0	1	0	0	0	0	0	0	1	0	11	1	1	1	1	1	1	1	1	1	1
469	74	1	0	0	0	0	0	0	0	0	0	0	0	0	0	0	0	0	0	0	0	7	0	1	0	1	0	1	1	1	0	0	1	0	0	0	1	0	11	1	1	1	1	1	0	1	1	1	1
470	70	0	18	3	3	1	3	3	3	2	2	2	2	2	2	2	1	1	1	2	2	5	0	1	0	1	0	0	1	0	0	0	1	0	0	0	1	0	8	1	1	1	1	1	0	1	1	0	1
471	77	0	16	2	2	2	3	2	2	2	2	2	2	2	2	2	2	2	0	2	2	6	1	0	1	0	0	0	0	0	0	1	0	1	1	0	0	1	16	1	1	1	1	1	1	1	1	1	1
472	67	1	18	3	3	3	3	2	2	1	1	1	3	1	1	1	1	1	2	3	2	4	1	0	1	0	0	0	0	0	0	1	0	0	1	0	0	0	9	1	1	1	1	1	1	1	1	0	0
474	80	1	18	3	3	2	1	2	3	2	2	2	2	2	3	3	2	2	2	2	2	9	1	0	1	0	1	1	0	0	1	1	0	1	1	0	0	1	13	1	1	1	1	0	1	1	1	1	0
475	73	1	14	2	2	2	3	2	3	2	2	1	1	2	2	1	2	1	3	2	2	6	1	0	1	0	0	1	0	1	1	0	0	1	0	0	0	0	14	1	1	1	1	1	1	1	1	1	1
476	82	0	21	3	2	2	3	3	2	1	3	3	2	1	3	3	1	1	0	3	3	7	1	0	0	0	1	1	1	1	0	0	1	0	0	0	1	0	8	1	1	0	0	1	0	1	0	1	1
478	74	0	15	2	2	1	3	2	3	1	2	3	1	1	1	2	1	1	2	2	2	2	0	0	0	0	0	0	0	1	0	0	0	0	0	0	1	0	9	1	1	1	1	1	1	1	1	0	0
479	73	1	23	3	3	3	3	3	3	3	3	3	2	2	3	3	3	3	3	3	3	6	1	0	0	0	0	1	0	0	0	1	0	1	1	0	0	1	16	1	1	1	1	1	1	1	1	1	1
480	79	1	23	3	3	3	3	3	3	3	3	3	2	3	3	3	3	3	2	2	3	8	1	0	1	0	1	1	0	0	0	1	0	1	1	0	0	1	16	1	1	1	1	1	1	1	1	1	1
481	71	1	16	3	2	2	3	3	3	1	3	2	1	1	1	1	1	0	2	1	0	8	0	1	0	0	1	0	1	1	1	0	1	0	0	1	1	0	10	1	1	1	1	1	1	1	1	1	1
482	74	1	20	3	3	3	3	2	2	2	2	2	3	2	3	2	3	2	2	2	2	6	0	0	1	0	0	1	0	0	0	1	0	1	1	0	0	1	16	1	1	1	1	1	1	1	1	1	1
483	71	0	19	3	3	3	3	2	2	1	3	1	2	2	2	2	2	2	3	3	2	7	1	0	0	0	0	1	0	0	1	1	0	0	1	1	0	1	13	1	1	1	1	1	1	1	0	0	1
484	82	1	13	2	2	1	2	2	2	1	2	2	1	1	2	1	1	1	1	1	1	6	0	1	0	0	1	0	0	0	1	0	0	0	1	1	1	0	6	1	1	0	1	1	0	0	0	0	0
485	71	0	19	2	2	2	3	2	2	2	3	3	2	2	2	2	2	2	1	3	3	8	1	0	1	0	0	1	0	0	1	1	0	1	1	0	0	1	16	1	1	1	1	1	1	1	1	1	1
486	78	1	14	2	2	2	2	1	2	1	2	1	2	2	2	2	2	2	1	2	2	10	1	0	1	0	1	1	0	0	1	1	1	1	1	0	0	1	11	1	1	0	1	1	1	1	1	1	1
487	84	0	12	2	2	1	3	0	1	1	2	1	2	1	1	1	2	1	0	2	2	10	1	1	1	0	1	1	1	1	0	1	0	0	0	1	1	0	9	1	0	0	1	0	0	1	0	1	1
488	76	1	16	3	2	2	2	2	1	1	2	2	1	1	1	1	1	1	0	2	2	5	1	0	0	0	0	0	1	0	1	0	1	0	0	0	1	0	9	1	1	1	1	0	1	0	0	1	1
489	70	1	21	3	3	3	3	3	3	3	3	3	1	1	2	2	2	2	3	3	2	10	1	0	1	0	1	1	1	1	0	0	1	0	1	1	0	1	15	1	1	1	1	1	1	1	1	1	1
492	74	0	14	2	2	2	3	1	2	1	2	1	2	2	1	1	1	1	2	1	2	7	1	0	0	0	0	1	0	0	1	1	0	1	1	0	1	0	10	1	1	1	1	1	1	1	0	1	1
493	999	0	21	3	3	3	3	0	1	1	3	3	3	2	0	2	2	0	3	0	3	10	1	1	0	0	1	1	1	1	1	1	1	0	0	1	0	0	10	1	1	0	1	1	1	1	0	1	1
496	78	1	15	3	1	3	3	1	1	1	2	2	1	3	3	3	1	1	2	2	2	8	1	1	0	0	1	1	0	1	0	1	0	0	1	1	0	0	11	1	1	1	1	1	1	0	1	0	1
499	71	1	23	3	3	3	3	3	3	3	3	3	2	3	2	3	3	2	2	3	3	5	1	1	0	0	1	0	1	0	0	1	0	0	0	0	0	0	12	1	1	1	1	1	1	1	1	0	1
502	75	1	15	3	2	2	3	2	3	3	2	2	1	2	1	2	2	1	3	2	1	6	1	0	0	0	0	1	0	0	1	1	0	0	1	0	1	0	13	1	1	1	1	1	1	1	1	1	1
505	72	0	21	3	1	3	3	3	3	1	3	3	2	1	1	2	1	1	2	3	3	11	1	0	1	0	1	1	0	1	1	0	1	1	1	0	1	1	13	1	1	1	1	1	1	1	1	1	1
506	69	1	12	2	2	1	2	1	2	2	1	1	1	1	1	1	1	1	2	3	3	8	1	1	0	0	1	1	1	0	1	1	1	0	0	0	0	0	10	1	1	1	1	1	1	1	1	0	1
507	71	1	19	3	2	2	3	3	3	3	3	3	1	3	1	1	2	1	3	2	2	6	1	0	0	0	0	1	0	0	0	1	0	1	0	0	1	1	11	1	1	1	1	1	1	1	0	0	0
508	76	1	19	3	3	3	3	2	2	2	2	2	2	2	2	2	2	2	2	2	2	7	1	0	0	0	0	1	0	0	1	1	0	1	1	0	0	1	13	1	1	1	1	1	1	1	0	1	1
509	79	0	22	3	3	3	3	3	1	1	3	3	1	1	1	3	2	1	0	3	3	6	1	0	0	0	0	1	0	0	0	1	0	1	1	0	0	1	11	1	1	1	1	1	1	0	1	1	1
511	78	1	15	2	2	2	2	2	2	2	2	2	1	2	2	2	2	2	1	2	2	3	1	0	0	0	0	1	0	0	0	0	0	0	0	0	0	1	10	1	1	1	1	1	1	1	0	0	1
512	71	0	14	2	2	1	2	2	3	2	2	1	2	2	2	2	2	2	2	2	2	10	1	1	0	0	1	1	0	1	1	1	0	1	1	0	0	1	15	1	1	1	1	1	1	1	1	1	1
513	76	1	22	3	3	1	3	3	1	1	3	3	3	2	1	1	0	2	0	3	3	8	1	0	0	0	1	0	1	1	1	1	0	0	0	0	1	1	9	1	1	1	0	1	1	0	0	1	1
514	83	1	24	3	3	3	3	3	3	3	3	3	3	3	3	3	3	3	3	3	3	8	1	0	0	0	0	1	0	0	1	1	1	1	1	0	0	1	15	1	1	1	1	1	1	1	1	1	1
515	69	0	21	3	3	2	3	3	3	3	3	2	2	3	3	3	2	2	2	3	3	7	1	0	1	0	0	1	0	0	1	1	0	0	1	0	0	1	13	1	1	1	1	1	1	1	1	1	1
516	72	0	12	2	2	1	3	2	3	2	1	1	2	1	3	2	1	1	3	2	1	6	1	1	0	0	1	0	1	0	0	0	0	0	0	0	1	1	12	1	1	1	1	1	1	1	1	1	1
518	80	0	14	3	1	2	2	1	1	1	2	2	1	0	1	2	0	0	0	2	2	7	0	0	0	1	1	0	1	1	0	0	1	0	0	1	1	0	5	1	1	0	0	0	1	0	0	1	0
520	76	1	16	3	2	2	3	2	3	2	2	1	1	2	1	2	1	2	1	2	3	7	1	0	1	0	1	0	1	0	1	0	1	1	0	0	0	0	9	1	1	1	1	1	1	1	1	0	0
521	72	0	17	3	2	3	3	3	3	2	1	0	2	3	3	3	1	2	0	2	3	9	1	1	0	0	1	0	1	0	0	1	1	1	0	1	1	0	10	1	1	0	0	1	1	0	1	0	0
522	72	0	24	3	3	3	3	3	3	3	3	3	3	3	3	3	2	3	3	3	3	5	1	0	0	0	0	1	0	0	0	1	0	0	1	0	0	1	16	1	1	1	1	1	1	1	1	1	1
524	70	0	21	3	3	2	3	2	3	3	3	3	2	2	2	3	3	2	3	2	3	6	1	1	0	0	0	1	0	0	1	1	0	0	1	0	0	0	11	1	1	1	1	1	1	1	1	1	1
525	65	0	20	3	3	3	3	3	3	2	3	1	1	1	1	2	2	2	2	3	3	5	1	0	0	0	0	1	0	0	0	1	0	1	0	0	0	1	13	1	1	1	1	1	1	1	1	1	1
527	67	0	20	3	3	3	3	3	2	2	2	2	2	3	3	3	2	2	1	2	2	5	1	0	0	0	0	0	0	0	0	1	0	1	1	0	0	1	16	1	1	1	1	1	1	1	1	1	1
528	70	0	21	3	3	3	3	2	2	2	3	2	2	2	2	2	1	2	3	3	3	6	1	0	1	0	1	1	0	0	0	0	0	0	1	0	0	1	12	1	1	1	1	1	1	1	1	1	1
529	77	0	21	2	3	2	3	3	3	3	3	3	2	3	2	3	2	3	3	3	3	6	0	1	1	0	1	1	0	0	0	0	0	1	0	0	0	1	14	1	1	1	1	1	1	1	1	1	1
531	80	0	15	2	2	2	3	2	1	1	2	2	1	1	2	2	1	1	0	2	2	2	0	0	0	0	0	1	0	0	0	0	0	0	0	0	1	0	9	1	1	1	1	1	1	0	0	1	1
532	74	0	22	3	3	3	3	3	2	1	2	3	2	2	2	2	1	2	3	2	3	6	1	0	0	0	1	1	0	0	1	0	1	0	0	0	1	0	14	1	1	1	1	1	1	1	1	1	1
534	69	0	23	3	3	3	3	3	3	3	3	2	3	2	3	3	3	3	3	3	3	7	1	0	1	0	0	1	0	0	1	1	0	0	1	0	0	1	15	1	1	1	1	1	1	1	1	1	1
535	68	0	16	2	2	2	3	2	2	1	2	2	2	2	2	1	2	1	2	2	2	3	1	0	0	0	0	1	0	0	0	0	0	0	0	0	0	1	16	1	1	1	1	1	1	1	1	1	1
540	88	0	19	2	3	2	3	2	3	2	2	3	2	2	2	2	1	2	0	3	3	4	0	0	0	0	1	0	0	1	1	0	0	0	0	0	1	0	14	1	1	1	1	1	1	1	1	1	1
541	74	0	14	3	1	1	3	1	2	2	2	0	3	3	3	3	1	2	3	1	3	5	1	0	0	0	0	0	0	1	0	0	0	0	0	1	1	1	12	1	1	1	1	1	1	1	1	1	0
542	78	1	24	3	3	3	3	3	3	3	3	3	3	3	3	3	2	3	3	3	3	5	1	0	0	0	0	0	0	0	1	1	0	0	1	0	0	1	14	1	1	1	1	1	1	1	1	1	1
543	80	1	23	3	3	3	3	3	3	3	3	3	2	2	2	3	3	2	2	3	3	7	1	0	1	0	1	1	0	0	1	0	0	1	0	0	0	1	14	1	1	1	1	1	1	1	0	1	1
544	66	1	12	1	2	1	1	1	1	1	2	2	1	1	1	2	1	1	2	2	2	8	1	0	0	1	1	0	1	0	0	0	0	1	0	1	1	1	6	1	1	1	1	1	0	0	0	0	1
545	71	1	17	2	2	2	3	2	3	3	2	2	2	2	1	2	2	2	3	3	3	8	1	1	0	0	1	0	0	1	0	0	1	1	0	0	1	1	12	1	1	1	1	1	1	1	1	1	1
546	68	1	24	3	3	3	3	3	3	3	3	3	3	3	3	3	3	3	3	3	3	11	1	0	1	0	1	1	0	1	1	1	0	1	1	1	0	1	16	1	1	1	1	1	1	1	1	1	1
548	75	0	23	3	3	3	3	3	3	3	3	2	3	0	0	0	0	0	3	3	3	6	1	1	0	0	1	0	1	1	0	0	0	0	0	0	1	0	9	1	1	0	1	1	1	1	1	1	1
550	85	1	14	2	2	2	2	1	1	1	2	2	1	1	1	1	0	0	2	2	2	4	1	0	0	0	0	1	0	0	0	0	0	0	1	0	1	0	6	1	0	1	1	1	1	0	0	0	1
551	67	0	16	3	3	3	3	1	2	2	2	1	1	1	1	2	1	1	2	3	2	8	1	0	1	0	1	0	0	1	1	0	0	1	0	0	1	1	11	1	1	1	1	1	1	1	1	1	1
552	71	0	20	2	3	1	3	3	2	1	3	3	2	2	1	2	1	2	3	3	3	4	1	0	0	0	0	1	0	0	0	0	0	0	1	0	1	0	11	1	1	1	1	1	1	1	1	1	0
554	72	1	14	2	1	2	3	1	1	1	2	1	2	1	0	1	2	2	3	3	3	3	1	0	0	1	0	0	0	1	0	0	0	0	0	0	0	0	8	1	1	1	1	1	1	0	1	0	1
556	67	0	16	2	2	2	3	2	2	2	2	2	2	2	2	2	1	1	2	2	2	7	1	0	1	0	0	1	0	0	0	1	0	1	1	0	0	1	13	1	1	1	1	1	1	1	1	1	1
557	86	1	15	1	2	0	3	3	2	2	3	3	1	1	0	1	0	1	3	3	2	8	1	0	0	0	1	0	1	1	0	0	1	1	0	1	1	0	8	0	1	1	1	1	1	1	1	0	1
558	75	0	21	3	2	2	3	2	3	3	3	3	3	2	2	3	2	2	1	3	3	5	1	0	0	0	0	1	0	0	0	1	0	0	1	0	0	1	11	1	1	0	1	1	1	1	1	1	1
559	79	0	16	2	2	1	3	2	2	1	2	3	2	0	1	1	1	2	2	2	2	7	1	0	0	0	1	0	1	1	0	0	0	0	1	1	1	0	11	1	1	1	1	1	1	1	1	1	1
560	70	0	22	2	3	3	3	2	2	1	3	3	3	3	2	3	1	3	3	3	3	7	1	1	1	0	1	0	0	0	1	0	0	0	0	1	1	0	12	1	1	1	1	1	1	1	1	1	1
561	74	1	16	2	2	1	3	2	3	1	2	3	1	1	2	2	2	2	2	3	3	3	1	0	0	0	0	1	0	0	0	0	0	0	1	0	0	0	11	1	1	1	1	1	1	1	0	1	1
562	76	1	12	2	2	1	2	2	2	1	1	1	1	2	2	2	2	1	2	2	2	7	1	0	1	0	0	1	0	0	0	1	1	1	0	0	0	1	6	0	0	0	1	1	0	1	1	0	1
563	74	1	16	2	3	3	3	1	2	2	2	2	1	2	1	1	1	2	3	1	2	10	1	0	1	0	0	1	0	1	1	1	1	1	0	0	1	1	13	1	1	1	1	1	1	1	1	1	1
565	77	0	21	3	3	3	3	3	3	3	3	1	3	3	1	1	0	1	2	3	2	12	1	1	1	0	1	0	1	1	1	0	1	1	1	1	1	0	10	1	1	1	1	1	1	1	1	1	1
567	79	0	21	3	3	3	3	2	3	3	3	2	2	2	3	3	3	3	3	3	3	12	1	1	0	1	1	1	0	0	1	1	0	1	1	1	1	1	16	1	1	1	1	1	1	1	1	1	1
568	79	0	16	2	2	2	3	3	3	2	1	3	2	2	3	2	3	3	1	3	1	4	1	0	0	0	0	1	0	0	0	0	0	1	0	0	0	1	12	1	1	1	1	1	1	1	1	0	1
569	75	0	22	2	3	3	3	3	3	3	2	3	3	3	3	3	2	2	1	3	3	14	0	1	0	1	1	1	1	1	1	1	1	1	1	1	1	1	16	1	1	1	1	1	1	1	1	1	1
570	71	1	14	1	2	1	3	1	3	3	2	2	2	2	1	1	2	1	3	3	3	8	1	0	1	0	0	1	0	0	1	1	0	1	1	0	0	1	12	1	1	1	1	1	1	0	1	1	1
571	73	0	22	3	3	3	3	3	2	2	3	2	2	2	2	3	1	2	2	3	3	3	1	0	0	0	0	1	0	0	0	0	0	0	1	0	0	0	13	1	1	1	1	1	1	1	1	1	1
572	72	1	20	3	3	3	3	2	3	2	2	3	2	2	2	2	2	1	3	2	2	7	1	1	0	0	1	0	1	0	1	1	0	0	1	0	0	0	11	1	1	1	1	1	0	1	1	1	1
573	77	0	9	1	1	1	1	0	1	1	1	1	2	1	0	2	2	2	2	2	2	6	1	0	0	0	1	1	0	0	0	1	0	0	1	0	0	1	11	1	1	0	1	1	0	1	0	1	1
576	70	1	8	1	1	1	2	1	1	1	1	1	1	1	1	1	1	1	1	1	1	3	1	0	0	0	0	1	0	0	0	0	0	0	0	0	1	0	6	1	1	1	1	0	0	0	0	0	1
579	75	0	22	3	3	3	3	3	3	1	2	3	3	3	3	3	3	3	1	2	2	8	1	0	1	0	0	1	0	0	0	1	1	1	1	0	0	1	12	1	0	0	1	1	1	1	1	0	1
580	76	0	21	3	2	2	3	3	2	2	3	3	3	3	3	3	2	2	1	2	2	4	1	0	0	0	1	0	0	0	0	0	0	0	1	0	1	0	14	1	1	1	1	1	1	1	0	1	1
581	69	0	18	3	2	2	3	2	2	1	2	3	2	2	2	3	1	2	1	2	2	5	1	0	0	0	0	1	0	0	0	0	0	1	0	1	0	1	10	1	1	0	1	1	1	1	0	1	1
583	74	0	19	2	2	2	3	3	3	3	2	3	2	1	1	3	1	3	3	3	3	5	1	0	0	0	0	1	0	0	1	1	0	0	1	0	0	0	9	1	1	0	1	1	1	1	1	1	1
585	76	0	16	2	2	2	2	2	2	2	2	2	2	2	2	2	3	2	3	3	2	7	1	1	1	0	1	0	0	0	1	0	0	0	1	0	0	1	13	1	1	1	1	1	1	1	0	0	1
586	68	1	17	2	2	2	3	1	2	2	2	3	3	2	2	2	2	2	3	3	2	7	1	0	1	0	0	0	1	0	0	1	0	1	1	0	0	1	12	1	1	1	1	1	0	1	1	1	1
588	65	1	7	2	1	1	3	0	1	0	2	1	0	0	0	0	0	0	2	0	0	4	1	0	0	0	1	0	0	0	0	1	0	0	1	0	0	0	7	1	1	1	1	0	1	1	0	0	0
589	70	1	16	2	2	2	1	2	2	2	1	2	2	2	2	2	3	2	2	2	3	8	1	0	1	0	0	1	0	0	1	1	0	1	1	0	0	1	11	1	1	1	1	1	1	1	1	0	1
591	84	0	16	3	2	1	3	2	1	1	2	2	2	2	2	2	1	1	0	2	2	9	0	0	0	0	1	1	1	1	0	1	1	0	0	1	1	1	9	0	1	1	0	1	0	1	1	1	1
592	66	0	19	3	2	2	3	3	3	2	2	3	2	2	2	2	2	2	2	2	2	6	1	0	0	0	0	0	0	0	1	1	0	1	1	0	0	1	14	1	1	1	1	1	1	1	1	1	1
593	71	0	21	3	3	2	3	3	3	3	3	3	2	2	2	2	3	2	3	2	2	8	1	0	1	0	0	1	0	0	1	1	0	1	1	0	0	1	14	1	1	1	1	1	1	1	1	1	1
598	80	0	16	2	3	2	1	1	2	1	2	2	2	1	2	2	0	1	0	2	2	5	0	0	0	0	1	1	0	0	0	0	1	0	0	1	1	0	9	1	1	0	0	1	0	1	1	1	1
599	67	0	14	2	2	1	3	1	2	2	2	2	2	1	2	3	1	2	3	1	2	9	1	0	1	1	1	1	0	0	0	0	1	1	1	1	0	0	13	1	1	1	1	0	1	1	1	1	1
600	65	0	17	2	3	2	3	3	2	2	2	1	2	2	2	2	2	2	1	2	2	5	1	0	0	0	0	1	0	0	0	1	0	0	1	0	0	1	12	1	1	1	1	0	1	0	0	1	0
602	83	0	22	3	3	3	3	1	1	1	3	3	3	2	2	2	2	2	3	3	3	5	1	0	0	0	1	1	0	0	0	0	0	0	0	0	1	1	13	1	1	1	1	0	1	0	1	1	1
603	77	0	16	2	2	2	2	1	1	1	2	2	2	2	2	3	2	1	2	3	3	8	1	0	0	0	1	0	1	0	1	1	1	0	0	1	1	0	13	1	1	1	1	0	1	1	1	1	1
605	78	0	16	2	2	2	3	3	2	2	2	2	2	2	1	2	0	1	0	2	1	12	1	1	1	1	1	0	1	1	1	0	1	1	0	1	1	0	9	1	1	1	1	1	0	1	1	1	1
606	82	0	20	3	2	3	3	2	1	1	3	3	2	1	2	2	1	1	1	2	2	6	1	1	0	0	1	0	0	1	0	0	1	0	0	1	0	0	6	1	1	0	0	1	1	0	0	1	1
608	76	0	19	3	3	3	3	1	2	2	2	2	2	1	2	3	1	2	0	3	3	10	1	1	0	0	1	1	0	0	1	1	1	0	1	0	1	1	14	1	1	0	1	1	1	1	1	1	1
609	67	1	20	3	3	3	3	3	3	3	2	3	1	2	1	2	1	1	2	3	2	9	1	1	1	0	1	0	0	0	1	1	0	1	0	1	0	1	9	1	1	1	1	1	1	1	1	0	1
610	80	0	6	1	1	1	1	1	0	0	0	0	1	1	1	1	1	0	0	1	1	11	1	1	0	1	1	1	1	0	0	1	1	0	1	1	0	1	13	1	1	0	1	0	1	1	1	1	1
612	65	0	13	2	2	1	2	2	2	1	2	2	1	1	1	1	0	1	0	2	1	7	1	1	0	0	1	1	0	0	1	0	0	0	0	1	1	0	7	0	0	0	0	1	1	1	1	1	0
614	74	1	11	3	1	1	3	1	1	1	2	1	1	1	1	1	1	1	0	1	1	4	1	0	0	0	0	0	0	1	0	0	1	0	0	0	1	0	7	1	1	1	0	1	0	1	0	0	1
616	66	0	20	3	2	2	3	3	3	2	2	3	2	2	2	2	2	2	1	3	3	10	1	0	1	0	1	0	1	0	1	1	0	1	1	1	0	1	16	1	1	1	1	1	1	1	1	1	1
618	77	0	18	2	3	1	3	2	3	3	2	3	3	1	1	3	2	3	1	2	2	3	1	0	0	0	0	1	0	0	0	1	0	0	0	0	0	0	11	1	1	1	1	1	1	1	1	0	1
619	72	1	22	3	3	3	3	3	2	1	3	3	1	1	1	3	1	2	3	3	3	8	1	1	1	0	0	1	0	0	1	1	0	1	1	0	0	0	8	1	1	1	1	1	1	1	0	0	1
620	73	0	22	3	3	3	3	3	3	3	1	3	3	3	3	3	3	2	0	3	3	6	1	0	1	1	0	0	0	0	0	1	0	0	1	0	0	1	16	1	1	1	1	1	1	1	1	1	1
622	73	1	17	3	3	2	3	2	3	2	2	1	2	2	1	2	2	2	1	2	2	7	1	0	1	0	0	1	0	0	1	0	0	0	1	0	1	1	7	1	0	1	0	1	1	0	0	0	0
623	77	0	15	3	2	2	3	1	2	2	2	1	2	1	1	2	1	1	1	2	2	7	1	1	0	0	1	0	1	1	0	0	0	0	0	1	1	0	9	1	1	1	1	1	1	1	0	0	1
624	72	1	21	2	2	2	3	3	3	3	3	3	3	3	3	3	3	3	3	3	3	8	1	0	1	0	1	0	0	0	1	1	0	1	1	0	0	1	15	1	1	1	1	1	1	1	1	1	1
625	66	1	14	2	2	2	2	1	2	1	2	2	1	2	1	1	1	1	2	2	2	11	1	1	0	1	1	0	1	1	0	1	1	1	0	0	1	1	9	1	1	1	1	1	1	1	1	1	0
628	68	0	19	3	2	2	3	3	3	2	2	3	2	2	1	3	2	3	3	3	2	6	1	1	1	0	1	0	0	0	0	0	0	0	1	1	0	0	11	1	1	1	1	1	1	1	1	1	1
629	67	1	18	2	2	2	3	2	3	3	3	3	2	2	2	2	2	2	2	2	2	8	1	1	1	0	1	0	0	0	0	1	0	1	1	0	0	1	12	1	1	1	1	1	1	1	1	1	1
631	70	1	13	2	2	1	3	1	2	1	2	2	1	1	0	1	1	1	1	1	2	9	0	1	1	1	1	0	1	0	0	0	1	1	0	1	1	0	8	1	1	1	1	1	1	0	1	1	0
635	70	1	21	3	2	3	3	2	2	2	3	3	2	2	2	2	2	3	3	3	3	10	1	1	1	0	1	1	1	0	0	1	0	1	1	0	0	1	11	1	1	1	1	0	1	1	1	1	1
636	68	0	24	3	3	3	3	3	3	3	3	3	3	3	3	3	3	3	2	2	3	8	1	0	1	0	0	1	0	0	1	1	0	1	1	0	0	1	15	1	1	0	1	1	1	1	1	1	1
638	69	1	22	3	3	2	3	2	3	2	3	3	3	3	2	2	2	2	3	3	3	10	1	1	1	0	1	1	0	0	1	1	0	1	1	0	0	1	12	1	1	1	1	0	1	1	0	1	1
639	70	1	17	3	2	2	3	2	1	2	2	2	2	2	2	1	1	1	2	2	2	5	1	0	0	0	0	1	0	0	0	1	0	0	1	0	0	1	10	1	1	1	1	1	0	1	1	0	1
640	77	0	20	3	2	2	3	3	3	2	3	3	2	3	2	2	2	2	1	3	2	9	1	0	0	0	1	0	0	1	1	1	0	1	1	0	1	1	16	1	1	1	1	1	1	1	1	1	1
641	73	1	13	2	2	2	2	1	0	1	2	1	1	1	0	2	0	1	0	2	2	6	1	0	0	0	0	1	0	1	0	1	0	0	1	0	1	0	4	0	0	1	0	1	0	1	0	1	0
642	67	0	14	2	2	2	2	2	2	2	1	2	1	1	1	2	1	2	2	2	2	8	0	1	0	1	1	0	0	1	0	0	1	0	0	1	1	1	9	1	1	1	1	1	0	1	0	0	1
643	76	1	18	3	2	2	3	2	3	2	2	3	2	2	2	2	2	2	3	2	2	5	1	0	1	0	0	1	0	0	0	0	0	1	0	0	0	1	13	1	1	1	1	1	1	1	1	1	0
644	69	0	15	2	3	3	3	2	2	2	1	1	1	1	1	2	2	1	3	2	2	6	1	1	0	0	0	1	0	0	0	1	0	1	0	0	0	1	11	1	1	1	1	1	1	1	1	1	1
645	79	0	16	2	2	2	3	2	2	2	2	2	2	2	2	2	2	2	2	2	2	8	1	0	0	0	1	1	0	1	1	1	0	0	0	0	1	1	11	1	1	1	1	1	1	1	1	0	1
647	70	1	16	3	2	2	3	1	2	2	2	3	1	2	2	2	1	1	2	2	2	5	1	0	0	1	0	1	0	0	0	1	0	0	1	0	0	0	9	1	1	1	1	1	0	1	0	1	1
648	84	0	17	2	2	2	3	3	2	2	2	3	2	1	1	2	1	1	2	3	1	3	1	0	0	0	0	1	0	0	0	0	0	0	1	0	0	0	8	1	0	1	1	0	1	0	0	1	0
649	79	0	20	3	2	2	3	2	3	2	3	3	2	1	2	3	2	2	1	2	3	5	1	0	0	0	0	1	0	0	1	0	0	1	1	0	0	0	9	1	1	1	1	0	1	1	0	0	1
651	82	0	15	2	2	2	2	2	2	2	2	2	1	1	2	2	1	1	0	2	2	9	1	1	1	0	1	1	0	1	0	1	1	0	0	0	1	0	10	1	0	0	0	1	1	1	1	0	0
652	68	0	20	3	3	2	3	1	2	2	3	3	2	2	0	2	2	2	2	3	3	5	1	0	0	0	0	1	0	1	0	1	0	0	0	0	1	0	12	1	1	1	1	1	1	1	1	1	1
653	80	0	15	2	2	2	2	2	1	1	2	2	2	2	2	2	2	1	0	1	1	12	1	1	0	0	1	1	1	1	1	1	1	1	0	1	0	1	11	0	0	0	0	1	1	1	1	1	1
654	80	0	15	2	2	2	2	1	1	1	2	2	2	2	1	1	1	1	0	1	2	5	1	0	1	0	0	1	0	0	0	1	0	0	1	0	0	0	3	0	0	0	0	0	0	0	0	0	0
655	93	1	13	3	1	1	2	1	2	2	2	3	1	1	1	1	1	1	1	1	1	10	1	1	0	1	1	1	1	0	0	0	1	0	0	1	1	1	9	1	0	1	0	1	1	1	1	1	1
658	66	0	10	0	1	0	3	1	1	1	2	1	3	2	1	2	2	2	2	3	2	3	1	0	0	0	1	1	0	0	0	0	0	0	0	0	0	0	14	1	1	1	1	1	1	1	1	1	1
659	77	0	15	2	2	2	3	1	1	1	2	2	2	1	2	3	1	1	2	2	2	4	1	0	0	0	0	1	0	1	0	0	0	0	0	0	1	0	15	1	1	1	1	1	1	1	0	1	1
660	71	0	16	3	2	1	3	2	2	1	2	2	2	2	1	2	1	1	2	2	2	4	0	0	0	0	1	0	0	0	0	0	1	0	0	1	0	1	11	1	1	1	1	1	0	1	1	1	1
664	73	0	19	3	2	2	3	2	2	2	3	2	2	2	1	2	2	2	1	3	3	8	1	0	1	0	0	1	0	0	1	1	0	1	1	0	0	1	14	1	1	1	1	1	1	1	1	1	1
668	70	0	24	3	3	3	3	3	3	3	3	3	3	2	2	3	2	3	2	3	3	9	1	1	1	0	1	0	0	0	0	1	0	1	1	1	0	1	11	1	1	1	1	1	1	1	1	1	1
670	66	1	10	1	2	1	3	1	1	1	1	1	1	1	1	1	1	1	0	2	2	6	1	1	0	1	1	0	0	0	0	0	1	0	0	1	0	0	9	1	1	1	0	1	1	1	0	1	1
672	87	1	21	3	2	2	3	3	2	2	3	2	3	2	2	2	2	2	2	3	3	3	0	0	0	0	0	0	0	1	0	0	0	0	0	0	1	1	14	1	1	1	1	0	1	0	1	1	1
673	71	0	16	3	2	2	3	3	3	3	2	1	1	2	2	3	2	3	3	2	2	8	1	0	1	0	0	0	1	0	1	1	0	1	1	0	0	1	13	1	1	1	1	1	0	1	1	1	0
675	66	1	13	3	1	2	3	1	2	1	1	1	1	1	1	1	1	1	1	3	3	10	1	0	1	0	0	1	1	1	1	1	0	1	0	0	1	1	13	1	1	1	1	1	1	1	1	1	0
676	79	1	17	1	2	3	1	1	1	1	3	3	1	2	1	3	1	1	0	3	3	6	1	0	1	0	1	1	0	0	1	0	0	0	1	0	0	0	8	1	1	0	0	1	1	0	1	1	1
677	72	1	14	2	2	2	3	2	2	2	2	1	1	2	1	1	1	1	2	1	2	6	1	0	1	0	1	0	0	0	1	0	0	1	0	0	0	1	11	1	1	1	1	1	1	1	1	1	1
678	68	0	17	2	2	2	3	2	2	2	2	2	2	2	1	1	1	1	1	2	3	8	1	0	1	0	0	0	0	1	1	0	1	1	0	0	1	1	10	1	1	1	1	1	1	0	1	0	1
680	65	1	15	2	2	1	3	2	1	1	2	3	0	0	0	0	0	0	0	3	3	5	0	0	0	0	1	0	0	1	0	1	0	0	0	1	1	0	3	0	1	0	0	0	0	1	0	0	0
682	69	1	14	2	2	2	3	1	2	2	2	2	1	2	1	2	1	1	2	2	2	9	1	0	1	0	1	1	0	1	0	1	0	1	1	0	0	1	13	1	0	1	1	1	1	1	1	1	1
683	75	0	7	1	1	2	2	0	0	0	1	0	1	0	0	0	0	0	0	1	1	8	1	1	0	0	1	0	1	1	0	0	1	0	0	1	1	0	4	0	0	0	0	0	0	1	1	0	1
685	70	1	18	3	3	2	3	0	3	3	3	3	2	2	1	1	1	0	3	3	2	10	1	1	0	0	1	1	0	1	1	1	0	0	1	1	0	1	12	1	1	1	1	1	1	1	1	1	1
686	79	0	14	2	1	1	3	2	2	1	2	2	2	2	2	2	1	1	1	1	2	8	1	0	0	0	1	0	1	1	0	0	0	0	1	1	1	1	9	1	0	1	1	1	1	0	1	0	1
688	66	1	8	1	1	0	2	0	0	1	2	2	1	0	1	0	1	1	0	0	1	6	1	1	0	0	0	0	1	0	0	0	1	0	0	1	1	0	7	1	1	1	1	0	0	0	0	0	1
689	78	0	21	3	3	3	3	3	3	3	2	2	3	2	2	2	2	2	3	3	2	8	1	0	1	0	0	1	0	0	1	1	0	1	1	0	0	1	13	1	1	1	1	1	1	1	1	1	1
690	77	0	16	2	2	2	2	2	2	2	2	2	2	2	2	2	2	2	2	2	2	6	1	1	0	0	1	0	0	0	0	1	0	0	1	0	0	1	13	1	1	1	1	1	1	1	1	1	1
692	999	1	16	2	2	2	2	2	2	2	2	2	2	2	1	2	2	2	2	2	2	8	1	0	1	0	0	1	0	0	1	1	0	1	1	0	0	1	12	1	1	1	1	1	1	1	1	1	1
695	69	0	15	1	2	2	1	1	2	2	3	2	2	1	1	2	1	2	2	2	2	5	0	1	0	0	1	0	0	0	0	0	0	0	0	1	1	1	10	1	0	0	1	1	1	1	1	1	1
697	71	0	16	3	3	2	3	1	2	2	2	2	1	1	1	2	1	1	0	1	2	6	1	0	0	0	1	0	1	0	0	0	1	0	0	1	1	0	12	1	1	1	1	1	1	0	0	1	1
698	67	1	21	2	2	2	3	3	3	3	3	3	3	3	2	2	3	2	3	3	3	8	1	0	1	0	0	1	0	0	1	1	0	1	1	0	0	1	11	1	1	1	1	1	1	0	1	1	1
699	77	0	21	3	3	3	3	2	3	3	3	3	2	2	3	3	3	3	1	2	2	9	1	0	1	0	1	1	0	0	1	1	0	1	1	0	0	1	13	1	0	0	1	1	1	1	1	1	1
700	67	0	24	3	3	3	3	3	3	3	3	3	3	3	3	3	3	3	3	3	3	7	1	0	1	0	1	1	0	0	0	0	0	1	1	0	0	1	13	1	1	1	1	1	1	1	1	1	1
701	72	1	24	3	3	3	3	3	3	3	3	3	3	3	3	2	2	3	3	3	3	9	1	1	1	0	1	0	0	0	1	1	0	1	1	0	0	1	13	1	1	1	1	1	1	1	1	1	1
703	82	1	19	3	2	2	3	2	1	2	3	2	2	2	2	1	1	1	0	3	3	6	1	0	0	0	1	0	0	1	0	1	0	0	1	0	1	0	11	1	1	1	0	1	1	0	0	1	1
704	81	0	17	2	2	3	3	2	2	2	2	2	2	1	2	2	1	2	1	2	2	6	1	0	0	0	0	1	0	0	1	1	0	0	1	0	0	1	13	1	1	1	1	1	1	1	1	1	1
705	71	1	16	2	3	1	3	2	2	2	2	2	2	1	2	2	1	2	1	1	2	5	0	1	0	1	1	0	0	1	0	0	0	0	0	0	0	1	6	1	1	1	0	0	0	0	0	1	1
708	76	0	5	0	1	0	3	0	0	0	1	1	0	0	1	0	0	0	0	1	2	9	1	0	0	0	1	1	1	1	0	0	1	0	1	1	1	0	6	1	0	0	1	0	0	0	0	1	1
711	72	0	20	2	3	3	3	3	3	3	3	2	2	2	1	1	1	1	3	2	2	8	1	0	1	0	0	1	0	0	1	1	0	1	1	0	1	0	11	1	1	1	1	1	1	1	1	1	1
712	85	1	14	2	2	2	2	2	1	2	2	1	1	1	2	2	1	1	0	1	2	8	1	1	0	0	1	0	1	0	0	1	1	0	0	1	1	0	7	1	1	1	0	1	1	0	0	1	0
713	73	1	13	2	1	1	3	0	1	1	3	2	2	1	0	0	0	0	0	0	2	9	1	0	1	0	0	1	0	0	1	1	0	1	1	0	1	1	7	1	0	0	0	1	1	0	0	1	1
714	68	0	23	3	3	3	3	3	3	3	2	3	3	3	2	3	3	2	3	3	3	4	1	0	0	0	0	0	0	0	0	1	0	0	0	0	1	1	13	1	1	1	1	1	1	1	0	1	1
715	68	1	16	2	2	2	2	2	2	2	2	2	2	2	2	2	1	2	2	2	2	3	0	0	0	0	1	0	0	0	0	1	0	0	0	0	1	0	10	1	1	1	1	1	1	1	0	0	1
716	65	1	21	3	3	3	3	3	3	3	3	3	2	3	1	1	1	1	2	1	1	9	1	0	1	0	1	1	0	0	1	1	0	1	1	0	0	1	12	1	1	1	1	1	1	1	1	1	1
718	82	1	16	2	2	2	3	2	3	2	2	2	1	2	2	1	2	2	3	3	3	4	1	0	0	0	0	1	0	0	0	0	0	1	1	0	0	0	11	1	1	1	1	1	0	1	1	1	1
719	69	0	14	2	2	1	3	1	0	0	2	2	2	1	3	2	1	1	0	0	2	4	1	0	0	0	0	0	1	1	0	0	0	0	0	0	1	0	8	1	1	0	0	1	1	0	0	1	1
720	70	0	17	3	2	2	2	1	1	1	2	2	2	2	1	1	1	1	2	2	3	13	1	1	0	0	1	1	1	1	1	0	1	1	1	1	1	1	13	1	1	1	1	0	1	1	1	1	1
721	67	0	14	2	2	1	2	2	1	1	2	1	2	1	1	2	1	2	1	2	2	4	0	1	0	0	0	0	1	0	0	0	1	0	0	0	1	0	9	1	1	0	0	1	0	0	1	1	1
722	70	0	14	1	2	2	2	1	1	1	2	2	2	1	1	1	1	0	2	2	2	6	1	0	0	0	1	0	1	1	0	0	0	1	0	0	1	0	10	1	1	1	1	1	0	1	1	1	1
723	66	0	16	2	3	1	3	1	1	2	3	2	2	2	0	1	1	1	2	3	2	8	1	1	0	0	0	1	0	1	1	1	0	0	0	1	1	0	10	1	1	1	1	1	1	1	0	1	1
724	70	0	16	2	2	2	2	2	2	2	2	2	2	2	2	2	2	2	1	2	2	7	1	1	0	0	0	1	1	1	0	0	0	0	0	0	1	1	16	1	1	1	1	1	1	1	1	1	1
725	75	0	23	3	3	3	3	3	3	2	2	3	3	2	2	3	2	3	2	3	3	5	1	0	0	0	0	1	0	0	0	1	0	0	1	0	0	1	13	1	1	1	1	1	1	1	1	1	1
726	73	0	15	2	2	3	2	3	2	1	2	1	1	1	2	2	2	2	1	1	1	12	1	0	1	0	1	0	1	1	0	1	1	1	1	1	1	1	12	1	1	1	1	1	1	1	1	1	1
727	72	0	23	3	3	3	3	3	3	3	3	3	2	2	3	2	2	1	3	3	3	5	1	0	0	0	0	1	0	0	0	1	0	0	1	0	0	1	15	1	1	1	1	1	1	1	1	1	1
729	72	1	12	1	1	2	1	2	2	1	2	1	1	0	2	0	0	1	2	2	2	9	1	1	0	0	1	0	1	1	0	1	0	0	1	1	1	0	10	1	1	1	1	1	0	1	1	0	1
730	70	0	14	1	2	2	3	1	1	1	2	2	1	1	1	1	1	1	0	3	3	7	0	1	0	0	1	0	1	1	0	0	1	0	0	1	1	0	9	0	1	1	0	1	1	1	0	1	1
732	70	1	13	2	2	1	3	2	1	1	2	1	1	1	1	2	1	2	1	2	2	3	1	0	0	0	0	0	0	1	0	0	0	0	0	0	1	0	6	0	1	1	0	1	1	0	1	0	1
733	68	0	21	3	3	2	3	2	3	3	3	3	2	3	3	3	3	2	3	3	3	15	1	1	1	1	1	1	1	1	0	1	1	1	1	1	1	1	12	1	1	1	1	1	1	1	1	1	1
734	72	0	14	2	2	2	3	1	1	1	2	1	2	1	0	1	1	1	0	0	2	6	1	0	0	0	1	0	0	1	1	0	1	0	0	0	1	0	10	1	1	1	0	1	0	0	1	1	1
736	72	0	12	2	2	1	3	2	1	1	1	1	1	1	1	1	1	1	2	2	2	4	1	0	0	0	0	0	0	0	0	1	0	0	1	0	0	1	13	1	1	0	1	1	1	1	1	1	1
737	70	0	16	2	3	2	3	1	1	1	2	2	2	2	1	2	1	1	2	3	2	6	1	0	0	0	0	1	0	0	0	1	0	1	1	0	0	1	16	1	1	1	1	1	1	1	1	1	1
739	84	0	10	2	2	1	2	1	1	1	1	1	1	0	0	0	0	0	0	1	1	7	0	1	0	0	1	0	1	1	0	0	1	0	0	1	1	0	8	1	1	1	0	0	1	1	0	1	1
740	76	1	20	3	3	3	3	3	2	2	2	2	2	2	2	2	2	2	2	2	2	11	1	1	1	0	1	1	0	0	1	1	1	1	1	0	0	1	15	1	1	1	1	1	1	1	1	1	1
741	73	0	19	2	2	2	3	2	2	2	3	3	2	3	3	3	3	2	3	2	3	9	1	0	1	0	1	1	0	0	1	1	0	1	1	0	0	1	12	1	1	1	1	1	1	1	1	1	1
742	70	1	16	3	3	3	3	2	1	1	1	1	1	2	1	1	1	1	1	2	2	9	1	1	0	1	0	1	1	0	1	0	1	0	1	0	1	0	8	1	1	1	1	1	1	0	0	1	0
743	67	1	16	2	2	2	3	2	2	2	2	2	2	2	2	2	2	2	2	1	2	4	1	0	0	0	0	1	0	0	0	1	0	0	1	0	0	0	11	1	1	1	1	1	1	1	1	1	1
744	73	0	13	2	2	2	2	2	2	2	2	1	1	1	2	2	1	2	2	2	1	7	1	0	0	0	1	0	1	1	0	0	1	0	0	1	1	0	11	1	1	0	1	1	1	1	1	0	1
745	73	1	19	3	2	2	2	2	2	2	3	3	2	2	2	2	2	1	1	2	2	3	1	0	0	0	1	1	0	0	0	0	0	0	0	0	0	0	12	1	1	1	1	1	1	0	0	1	1
747	73	1	16	2	2	2	2	2	2	2	2	2	2	2	2	2	2	2	2	2	2	8	1	0	1	0	0	1	0	0	1	1	0	1	1	0	0	1	15	1	1	1	1	1	1	1	1	1	1
748	72	1	17	3	2	2	3	2	2	2	2	2	2	2	2	2	2	2	1	2	2	3	1	0	0	0	0	1	0	0	1	0	0	0	0	0	0	0	9	1	1	1	1	1	1	0	0	1	0
749	76	0	16	2	2	2	3	2	1	1	2	2	2	2	2	2	2	1	2	2	2	7	1	1	0	0	1	1	0	0	0	1	0	1	0	1	0	0	14	1	1	1	1	1	1	1	1	1	1
750	69	1	13	2	2	2	2	2	1	1	1	1	1	2	2	2	1	1	0	1	2	5	1	0	0	0	1	0	0	1	0	0	0	1	0	0	1	0	7	1	1	1	1	1	0	0	0	0	0
751	75	0	22	2	3	3	3	3	2	2	3	3	2	3	2	3	3	2	0	3	3	5	1	0	0	0	0	1	0	1	0	1	0	0	0	0	0	1	16	1	1	1	1	1	1	1	1	1	1
752	74	0	15	2	2	2	3	1	2	2	2	3	1	1	0	1	1	1	0	2	2	11	1	1	1	0	1	1	1	1	0	0	1	0	1	0	1	1	10	1	1	0	1	1	1	1	0	1	1
754	66	1	17	2	2	2	3	3	3	2	2	2	2	2	1	2	2	1	2	3	2	8	1	0	1	0	0	1	0	0	1	1	0	1	1	0	0	1	11	1	1	1	1	1	1	1	0	1	1
756	66	1	19	3	3	2	3	1	2	2	2	2	3	2	3	3	2	2	2	3	3	8	1	0	1	0	1	1	0	0	0	1	0	1	1	0	0	1	12	1	1	1	1	1	0	0	1	0	1
762	76	0	21	3	3	3	3	3	3	2	3	2	2	2	2	2	2	2	2	2	2	8	1	0	1	0	0	1	0	0	1	1	0	1	1	0	0	1	14	1	1	1	1	1	1	1	1	1	1
764	83	1	19	3	3	2	3	3	3	3	2	2	2	2	2	3	3	2	2	2	2	8	1	0	1	0	0	1	0	0	1	1	0	1	1	0	0	1	11	1	1	1	1	1	1	1	1	0	1
765	70	0	23	3	3	3	3	3	3	3	3	2	3	3	2	2	3	3	3	2	3	8	1	0	1	0	0	1	0	0	1	1	0	1	1	0	0	1	14	1	1	1	1	1	1	1	1	1	1
767	77	1	16	2	1	1	3	2	1	0	3	2	3	3	1	0	1	1	2	2	2	10	1	0	0	1	1	0	1	1	0	1	1	0	0	1	1	1	9	1	1	1	1	1	0	1	0	0	1
768	77	0	20	2	3	3	3	3	2	2	2	2	3	2	2	3	1	2	1	3	2	5	1	0	0	0	0	1	1	0	0	1	0	0	0	0	1	0	8	1	1	0	0	1	1	1	1	1	1
771	66	0	19	2	2	2	3	3	2	2	2	3	3	2	2	2	2	2	2	2	2	10	1	1	0	0	1	1	0	1	1	1	0	0	1	1	0	1	14	1	1	1	1	1	1	1	1	1	1
772	73	0	11	2	2	1	2	0	2	1	2	1	1	2	1	2	1	1	2	2	2	7	1	0	0	0	0	1	1	1	1	0	0	1	0	0	1	0	11	1	1	1	1	1	1	1	1	1	1
773	66	1	21	2	3	2	3	3	3	3	3	2	3	3	1	2	2	2	3	3	3	8	1	0	1	0	1	1	0	0	1	1	0	1	0	0	0	1	12	1	1	1	1	1	1	1	1	1	1
774	70	0	9	0	2	1	3	1	1	1	2	1	1	1	0	0	0	0	2	2	1	8	0	1	0	1	1	0	1	1	0	0	1	0	0	1	1	0	11	1	1	1	1	1	1	1	1	1	1
775	69	1	15	2	2	2	2	1	2	1	2	2	1	2	1	2	1	1	2	2	3	4	1	0	0	0	0	1	0	0	0	1	0	0	0	0	0	1	12	1	1	1	1	1	1	1	0	1	1
776	69	0	18	2	2	2	3	2	2	2	2	3	2	2	2	1	1	1	1	3	3	8	0	1	0	1	1	0	1	1	0	0	1	0	0	1	1	0	9	1	1	1	1	1	1	0	0	1	0
777	66	1	9	1	1	1	2	1	1	1	2	1	1	1	1	1	1	1	2	1	1	8	0	1	0	1	1	0	1	1	0	0	1	0	0	1	1	0	10	1	1	1	1	1	0	1	1	1	0
784	79	1	16	2	2	2	2	2	2	2	2	2	2	1	2	2	2	2	1	1	2	7	1	0	0	1	1	0	1	1	0	0	1	0	0	0	1	0	11	1	1	1	1	1	1	0	0	1	1
785	67	1	15	2	2	1	3	2	1	1	2	2	2	1	2	2	2	2	2	2	2	9	1	1	1	1	1	1	0	0	0	0	0	1	1	1	0	0	11	1	1	0	1	1	1	1	0	1	1
788	67	0	9	2	2	0	3	0	3	2	1	1	1	0	1	1	1	1	2	1	2	6	0	1	0	0	1	0	1	1	0	0	1	0	0	1	0	0	10	1	1	1	1	1	1	1	0	0	1
789	70	1	24	3	3	3	3	3	3	3	3	3	3	3	3	3	1	3	3	3	3	8	1	0	1	0	0	1	0	0	1	1	0	1	1	0	0	1	15	1	1	1	1	1	1	1	1	1	1
791	70	1	15	3	3	2	3	1	2	2	2	1	1	2	1	1	1	1	2	2	2	8	1	0	1	0	0	1	0	0	1	1	0	1	1	0	0	1	11	1	1	0	1	1	1	1	1	1	1
793	66	1	19	3	3	2	3	2	2	2	2	3	1	2	1	1	1	1	2	3	3	7	1	0	0	0	0	1	0	1	0	0	0	1	1	0	1	1	9	1	1	1	1	0	1	1	0	1	1
794	86	0	18	2	2	1	3	2	1	1	3	3	2	1	2	2	1	2	0	3	3	9	0	0	1	0	1	0	1	1	1	0	1	1	0	1	1	0	11	1	1	0	1	1	1	1	1	1	1
795	88	0	13	1	1	2	2	2	2	2	1	2	2	1	2	2	0	1	1	3	2	8	0	1	0	1	1	0	1	1	0	0	1	0	0	1	1	0	14	1	1	1	1	1	0	1	1	1	1
798	91	1	13	1	2	2	2	1	1	1	2	2	1	1	1	1	1	1	1	2	2	3	0	0	0	0	0	1	0	0	0	0	1	0	0	0	1	0	7	1	0	1	1	1	0	1	0	1	1
801	65	1	12	1	3	2	3	0	1	1	2	2	1	0	1	2	1	1	1	1	1	5	0	0	0	0	0	1	0	1	0	0	1	0	0	1	1	0	13	1	1	1	1	1	1	1	1	1	1
802	75	1	24	3	3	3	3	3	3	3	3	3	3	3	3	3	3	3	0	3	3	8	1	0	1	0	1	1	0	0	0	1	0	1	1	0	0	1	14	1	1	1	0	1	1	1	1	1	1
804	72	0	14	2	2	2	3	2	1	1	2	1	1	1	1	2	0	0	1	2	2	7	0	1	0	0	1	0	1	1	0	0	1	0	0	1	1	0	11	1	1	1	1	1	0	1	0	1	1
805	76	1	16	3	2	2	3	2	2	1	2	2	1	1	1	2	1	1	2	2	2	4	0	0	0	0	1	0	1	1	0	0	0	0	0	0	1	0	12	1	1	1	1	1	1	1	1	1	1
806	72	1	21	3	3	3	3	2	3	2	2	3	3	3	2	2	3	2	2	2	2	10	1	1	1	0	1	1	1	0	0	1	0	1	1	0	0	1	15	1	1	1	1	1	1	1	1	1	1
807	77	0	17	3	2	2	3	2	2	1	2	3	1	1	1	1	2	0	3	3	2	9	1	1	0	0	0	1	0	1	1	1	0	0	1	1	1	0	12	1	1	1	1	1	1	0	1	1	1
808	77	0	18	2	2	2	3	3	2	2	2	2	2	2	2	2	2	1	1	3	3	3	1	0	0	0	0	0	1	0	0	0	0	0	0	0	1	0	13	1	1	1	1	1	1	1	1	1	1
809	84	1	19	3	2	2	3	3	3	3	3	3	1	2	2	2	1	1	1	2	2	10	1	0	1	0	1	1	1	0	0	1	0	1	1	0	1	1	12	1	1	1	1	1	1	1	1	1	1
811	82	0	18	2	2	2	3	1	1	1	3	3	2	1	1	1	0	0	0	3	3	5	1	0	0	0	0	1	0	1	1	0	0	0	0	0	1	0	10	1	1	0	0	1	1	1	1	1	0
812	65	1	19	3	2	3	3	2	2	2	2	2	2	2	2	2	2	2	2	2	3	8	1	0	1	0	1	1	0	0	0	1	0	1	1	0	0	1	13	1	1	1	1	1	1	1	1	1	1
813	75	1	14	2	2	2	3	2	2	2	1	2	1	2	2	2	1	1	1	2	2	7	0	1	0	1	1	0	1	0	0	0	0	0	0	1	1	1	10	1	1	1	1	1	1	1	0	1	0
814	66	1	21	3	3	3	3	2	2	2	2	3	2	2	3	3	2	2	2	3	3	5	1	0	1	0	0	0	0	0	0	0	0	1	1	0	0	1	16	1	1	1	1	1	1	1	1	1	1
816	86	1	20	2	2	2	2	3	3	3	3	3	2	2	3	3	2	2	1	3	3	8	1	0	1	0	0	1	0	0	1	1	0	1	1	0	0	1	12	0	0	0	0	1	1	1	1	1	1
818	77	0	14	2	2	2	2	2	2	1	1	2	1	1	1	1	1	1	1	2	2	2	1	0	0	0	0	0	0	0	0	0	0	0	0	0	1	0	9	1	1	0	0	1	1	1	1	1	0
820	71	0	18	3	2	2	3	2	2	3	2	2	2	2	2	3	2	2	0	2	3	10	1	1	1	0	1	1	0	0	1	1	0	1	1	0	0	1	11	1	1	1	1	1	0	1	1	0	1
822	73	0	22	3	3	2	3	3	3	3	3	3	3	3	3	3	3	3	3	2	2	5	1	0	0	1	0	0	0	0	0	1	1	0	0	0	0	1	14	1	1	1	1	1	1	1	1	1	1
823	80	1	14	2	1	1	2	2	2	1	2	2	2	2	2	2	2	2	1	2	2	8	1	0	0	1	1	1	0	1	0	0	0	1	0	0	1	1	12	1	1	1	1	1	1	1	1	1	1
824	77	1	21	2	3	2	3	3	3	2	3	3	2	3	3	3	3	2	3	3	3	6	1	0	1	0	0	0	0	0	1	1	0	1	0	0	0	1	14	1	1	1	1	1	1	1	0	1	1
825	81	0	14	2	2	2	3	3	2	1	1	1	1	2	2	3	2	2	1	2	2	6	1	1	0	0	1	0	1	1	0	0	0	0	0	1	0	0	5	1	0	0	1	1	1	1	0	0	0
826	82	0	24	3	3	3	3	3	3	2	3	3	3	2	3	3	2	2	3	3	3	8	1	1	0	0	1	1	0	1	0	1	0	0	0	0	1	1	12	1	1	1	1	1	1	1	1	1	1
828	65	1	15	2	2	2	2	2	2	2	2	2	1	1	2	2	1	1	2	2	2	6	1	0	0	0	1	0	0	1	0	1	0	0	1	0	1	0	12	1	1	1	1	1	1	1	1	1	1
829	77	1	11	1	1	2	0	0	0	1	2	1	2	2	1	1	1	1	0	1	2	2	0	0	1	0	0	0	0	0	0	0	0	1	0	0	0	0	3	1	1	0	0	0	0	0	0	1	0
830	71	0	17	1	1	2	3	1	1	1	3	3	3	2	2	2	1	1	3	3	3	6	0	1	0	0	1	1	1	0	1	0	0	0	0	1	0	0	10	1	1	1	1	1	0	0	1	1	1
831	84	0	3	1	1	0	0	1	0	0	0	0	0	1	1	1	0	1	0	0	0	4	0	0	0	0	0	0	1	0	0	1	0	0	0	1	1	0	4	1	0	1	0	0	0	0	0	1	1
832	77	1	18	3	2	2	3	2	2	2	3	2	2	2	1	2	2	2	2	3	2	5	1	0	1	0	0	1	0	0	1	1	0	0	0	0	0	0	11	1	1	1	1	1	1	1	1	1	1
834	71	0	13	2	1	2	3	1	1	1	2	2	1	2	1	2	1	1	0	1	2	6	1	0	0	0	1	0	1	1	0	0	0	0	0	1	0	1	5	1	1	0	0	0	1	0	0	1	0
836	78	1	18	2	2	2	3	2	3	2	3	3	2	1	1	1	2	0	2	3	2	6	1	0	1	0	0	1	0	0	1	0	0	1	1	0	0	0	12	1	1	1	1	1	0	1	1	0	1
837	66	0	15	2	1	2	2	2	2	2	2	2	2	1	1	1	1	1	2	2	2	6	1	0	1	0	0	0	1	1	0	0	1	0	0	0	0	1	10	1	1	1	1	1	1	0	0	1	1
838	74	1	17	3	3	3	3	2	2	2	1	0	2	2	3	3	3	3	0	2	3	7	0	0	0	0	1	0	1	1	0	0	1	1	0	1	1	0	12	1	1	1	0	1	0	1	1	1	1
839	70	0	17	2	2	2	3	3	2	1	2	2	2	2	2	2	2	2	1	2	2	9	1	1	1	0	1	1	0	0	1	1	0	1	0	0	0	1	16	1	1	1	1	1	1	1	1	1	1
840	70	0	6	0	0	0	3	0	0	0	2	2	0	0	0	0	0	0	0	0	2	3	0	1	0	0	0	0	0	1	0	0	0	0	0	0	1	0	7	1	1	0	1	1	1	1	0	0	0
841	76	1	11	2	1	1	1	1	1	1	2	1	2	1	1	1	2	1	1	1	1	7	1	0	0	0	1	1	1	1	0	0	1	0	0	0	1	0	2	0	0	0	0	1	0	0	1	0	0
842	76	0	19	2	3	2	1	1	2	2	3	3	2	1	1	2	2	2	0	3	3	7	1	0	1	0	0	1	0	0	1	1	0	0	1	0	0	1	9	1	1	0	0	1	1	1	1	0	1
843	65	1	8	2	1	1	2	1	1	1	1	1	1	0	0	1	0	0	0	1	0	2	0	0	0	0	0	0	0	1	0	0	0	0	0	0	1	0	6	1	0	1	1	1	1	0	0	0	1
845	70	1	19	3	3	2	3	2	2	1	2	3	2	2	2	2	2	2	3	3	2	4	1	0	0	0	1	0	0	0	0	1	0	0	0	0	0	1	14	1	1	0	1	1	0	1	1	1	1
846	91	1	17	2	2	2	3	3	2	2	2	2	2	2	2	2	2	2	1	2	2	8	1	0	1	0	0	1	0	0	1	1	0	1	1	0	0	1	7	0	1	0	0	1	1	0	1	1	1
847	80	1	24	3	3	3	3	3	3	3	3	3	3	3	3	3	3	3	3	3	3	8	1	1	1	0	0	1	0	0	1	0	0	1	1	0	0	1	14	1	1	1	1	1	1	1	1	1	1
848	78	0	15	2	2	2	2	3	2	2	2	2	1	2	3	2	3	2	2	1	1	9	1	0	1	0	0	1	1	1	0	1	0	1	1	0	0	1	12	1	0	0	1	1	1	1	1	1	0
851	78	1	18	3	3	2	3	3	3	2	2	2	1	2	2	2	2	2	2	2	2	8	1	1	0	0	0	1	1	0	0	1	0	1	0	1	0	1	10	1	0	0	1	1	1	0	1	1	1
852	75	1	17	2	3	2	3	3	2	2	2	1	2	1	1	2	1	1	2	1	2	9	1	1	0	0	1	1	0	0	0	1	1	1	1	0	0	1	9	1	1	1	1	1	1	0	1	1	1
855	68	1	24	3	3	3	2	3	3	3	3	3	3	3	2	3	3	3	3	3	3	8	1	0	1	0	0	1	0	0	1	1	0	1	1	0	0	1	13	1	1	1	1	1	1	1	1	0	1
856	70	0	13	1	2	2	3	1	2	1	2	2	2	1	1	2	1	1	3	1	1	10	1	1	0	0	1	1	1	1	1	0	1	0	0	1	1	0	12	1	1	1	1	1	1	1	1	1	1
859	76	1	17	2	2	2	3	3	2	1	2	2	2	1	2	2	2	2	1	2	2	4	1	1	0	0	0	0	0	1	0	0	0	0	0	0	0	1	10	1	0	1	1	1	1	1	0	1	0
860	70	1	20	3	3	3	2	2	2	2	2	3	2	2	1	2	2	2	2	3	2	5	1	0	1	0	0	1	0	0	1	0	0	1	0	0	0	0	9	1	1	1	1	1	1	1	0	1	1
861	74	1	11	1	1	2	3	2	2	1	1	1	1	1	1	1	1	1	2	2	2	3	1	0	0	0	0	0	1	0	0	0	0	0	0	0	1	0	11	1	1	1	1	1	0	1	1	1	1
863	69	1	16	3	2	2	3	2	2	2	2	2	1	1	1	2	1	2	2	2	2	7	1	0	0	1	0	1	0	0	1	1	0	0	1	0	1	0	9	1	1	1	1	0	1	1	0	1	1
865	77	0	18	2	3	3	3	1	2	1	2	3	2	1	1	3	2	2	0	3	2	6	1	0	0	0	0	1	0	0	1	1	0	0	1	0	0	1	12	1	1	1	1	1	1	1	1	1	1
868	89	1	17	3	3	1	3	2	3	2	2	2	2	1	2	3	1	2	1	2	2	8	1	1	1	0	0	1	0	1	1	0	0	1	0	0	1	0	9	1	1	1	1	1	1	1	1	0	0
869	67	0	17	2	2	2	3	3	2	2	2	1	2	2	2	2	1	2	2	3	3	7	1	1	0	0	1	1	0	0	1	1	0	0	1	0	0	0	13	1	1	1	1	1	1	1	1	1	0
870	65	1	11	1	2	2	2	1	2	1	2	1	1	1	1	1	1	1	1	1	1	9	0	1	0	1	1	0	1	1	0	1	1	0	0	1	1	0	10	1	1	1	1	1	1	1	1	1	1
871	72	0	16	2	2	2	2	2	2	2	2	2	2	1	2	2	2	2	2	3	2	6	1	0	1	0	0	1	0	0	0	1	0	1	1	0	0	0	12	1	1	0	1	1	1	1	1	1	1
872	72	0	5	1	1	0	1	0	1	2	1	0	1	1	1	1	1	0	2	1	1	6	0	1	0	1	1	0	1	1	0	0	0	0	0	0	1	0	15	1	1	1	1	1	1	1	1	1	1
874	73	0	16	1	2	2	3	1	2	2	3	2	2	2	2	1	1	1	0	3	3	8	1	0	0	0	1	0	0	1	1	1	0	0	0	1	1	1	12	0	1	0	0	1	1	1	1	1	1
875	66	1	15	2	2	2	3	2	2	1	2	2	2	1	1	1	1	1	1	1	1	2	0	0	0	0	0	0	0	1	0	0	0	0	0	0	1	0	6	0	1	0	1	1	1	1	1	0	0
877	70	0	24	3	3	3	3	3	3	3	3	3	3	3	3	3	3	3	3	3	3	6	1	0	0	0	0	1	0	0	1	1	0	0	1	0	0	1	16	1	1	1	1	1	1	1	1	1	1
878	70	1	12	3	2	2	3	1	2	1	2	0	1	2	0	1	2	0	1	1	1	9	1	1	0	0	1	0	1	1	1	0	1	0	1	0	1	0	12	1	1	1	1	1	1	1	1	0	1
882	82	1	11	2	1	1	3	1	0	0	3	2	0	0	0	0	0	0	0	1	1	4	0	0	0	0	0	1	0	1	0	0	1	0	0	0	1	0	4	1	1	0	0	0	1	0	0	1	0
883	70	0	16	2	2	2	3	3	2	2	1	2	2	2	2	2	2	2	2	2	2	4	1	0	0	0	0	0	0	0	0	1	0	0	1	0	0	1	11	1	1	0	1	1	0	1	1	1	1
885	86	1	22	3	3	3	3	3	2	2	2	2	3	2	2	3	2	3	1	2	3	9	1	1	1	0	0	1	0	0	1	1	0	1	1	0	0	1	10	1	0	1	0	1	1	1	1	1	1
886	78	1	16	3	2	2	1	2	2	1	2	2	1	2	2	2	3	2	2	2	2	6	1	0	1	0	0	1	0	0	0	0	0	1	1	0	0	1	13	1	1	1	1	1	1	1	1	1	1
887	65	1	16	2	2	2	3	2	3	2	2	2	2	2	1	2	2	2	2	1	2	9	1	0	1	1	0	1	0	0	1	1	0	1	1	0	0	1	11	1	1	1	1	1	1	0	1	1	1
888	84	1	17	2	2	1	3	2	2	1	2	3	3	1	1	2	2	2	0	3	2	2	1	0	0	0	0	1	0	0	0	0	0	0	0	0	0	0	8	1	0	1	1	1	1	1	0	1	1
889	74	1	17	3	2	2	2	2	3	2	2	2	2	1	2	2	2	2	3	2	2	8	1	0	1	0	0	1	0	0	1	1	0	1	1	0	0	1	15	1	1	1	1	1	1	1	0	1	1
890	71	0	16	3	2	2	3	1	2	2	2	2	2	1	1	2	1	1	0	3	2	5	0	1	0	0	1	1	0	1	0	0	0	0	0	0	1	0	6	1	1	0	0	0	0	0	0	1	1
891	70	1	20	2	1	3	3	2	3	2	3	3	3	3	2	3	3	3	2	3	3	10	1	0	1	0	1	1	0	0	1	1	0	1	1	1	0	1	14	1	1	1	1	1	1	0	1	1	1
893	71	0	8	1	1	1	3	0	0	0	2	1	1	0	0	1	0	0	0	1	1	5	0	0	0	0	1	0	1	1	0	0	0	0	0	1	1	0	11	1	1	1	1	1	0	1	1	1	1
894	72	0	23	3	3	3	3	2	3	3	3	3	3	3	2	3	3	3	3	3	3	8	1	0	1	0	0	1	0	0	1	1	0	1	1	0	0	1	16	1	1	1	1	1	1	1	1	1	1
895	66	0	14	2	2	2	2	2	3	2	2	1	1	1	2	2	2	2	0	1	2	6	1	0	0	0	1	1	0	0	1	1	0	0	0	0	1	0	11	1	1	0	0	0	1	0	1	1	1
896	81	1	15	1	1	3	2	0	0	0	3	3	3	3	1	1	0	1	1	3	1	9	0	0	1	0	1	1	0	0	1	1	0	1	1	1	0	1	10	1	1	1	1	1	1	1	1	1	1
897	66	0	10	2	2	1	3	1	1	1	1	1	1	1	0	1	0	1	2	2	1	8	0	1	0	1	1	0	1	1	0	0	1	0	0	1	1	0	8	1	1	1	1	1	0	1	0	1	1
898	70	0	10	2	2	1	3	1	1	1	1	1	1	1	0	1	1	0	3	2	1	1	0	0	0	0	0	1	0	0	0	0	0	0	0	0	0	0	10	1	1	1	1	1	1	1	1	0	1
900	76	1	19	3	3	2	3	2	2	2	2	3	2	2	3	2	2	2	3	2	2	8	1	0	1	0	0	1	0	0	1	1	0	1	1	0	0	1	15	1	1	1	1	1	1	1	1	1	1
902	77	1	18	2	3	2	3	2	2	2	2	3	2	2	2	2	2	3	1	2	2	8	0	0	0	0	0	1	0	0	1	1	1	1	1	1	1	0	6	0	0	1	0	0	1	0	1	1	0
903	85	0	17	2	3	2	3	2	2	2	2	2	2	2	2	2	1	1	2	3	2	7	1	1	0	0	1	1	0	1	0	1	0	0	1	0	0	0	11	1	1	1	1	1	1	1	1	1	1
904	72	0	16	2	2	2	2	1	1	1	2	2	2	2	1	1	1	2	2	3	3	6	1	0	0	0	0	1	0	1	0	1	0	0	0	0	1	1	13	1	1	1	1	1	1	0	0	1	1
905	78	0	19	3	3	3	3	2	3	2	2	2	1	1	2	3	2	2	0	3	3	5	0	0	0	0	1	1	0	0	0	1	0	1	1	0	0	0	11	1	0	1	1	1	1	1	1	1	1
907	69	1	14	2	2	1	3	1	2	1	3	1	2	2	1	2	2	1	2	2	2	5	0	0	0	0	0	1	0	1	1	0	0	1	0	0	1	0	14	1	1	1	1	1	1	1	1	1	1
908	74	1	14	2	1	2	3	2	2	1	2	2	1	1	1	1	1	1	0	2	2	11	1	1	0	0	1	1	1	1	1	0	1	1	0	1	1	0	10	1	1	1	0	1	1	0	0	1	1
910	65	1	16	2	1	1	3	3	2	1	3	2	1	1	0	1	1	1	2	2	3	9	1	1	0	0	1	1	1	1	0	1	0	0	0	1	1	0	10	1	1	1	1	1	1	1	0	1	1
911	67	1	14	2	2	3	3	2	1	1	1	1	1	1	1	1	2	1	1	2	2	3	1	0	0	0	0	0	0	1	0	0	0	0	0	0	1	0	9	1	1	1	1	1	1	1	0	1	1
913	65	1	18	2	2	2	2	2	3	2	2	3	2	2	1	1	2	1	3	3	3	10	1	1	1	0	1	0	0	0	1	1	0	1	1	1	0	1	10	1	1	1	1	1	1	1	1	1	0
914	78	0	24	3	3	3	3	3	3	2	3	3	3	2	3	3	3	3	3	3	3	7	1	0	0	0	0	1	0	1	1	1	0	0	1	0	0	1	16	1	1	1	1	1	1	1	1	1	1
916	69	1	14	2	2	2	2	1	2	2	2	2	1	1	1	2	1	1	1	2	2	6	1	0	0	0	1	0	0	1	0	1	0	0	0	1	1	0	11	1	1	1	1	1	1	1	0	1	1
921	72	0	14	3	3	2	3	0	2	2	1	2	2	2	0	1	2	2	3	2	1	9	0	0	1	1	1	0	1	0	1	1	1	1	0	0	0	1	11	1	1	1	1	1	0	0	1	0	1
923	999	1	22	3	3	3	3	2	3	3	3	3	2	2	2	3	2	2	3	3	3	6	1	0	1	0	0	1	0	0	1	0	0	1	1	0	0	0	10	1	1	1	1	1	1	1	0	1	1
924	71	0	16	3	2	2	3	1	1	1	2	1	3	3	2	2	1	1	0	2	2	4	0	0	0	0	1	0	1	0	0	0	0	0	0	0	1	1	9	1	1	0	1	1	0	1	1	0	0
925	73	0	18	2	2	2	3	2	2	2	2	3	2	2	2	3	3	2	3	3	3	6	1	0	0	0	0	0	0	0	1	1	0	1	1	0	0	1	16	1	1	1	1	1	1	1	1	1	1
926	77	0	18	3	2	2	3	2	2	1	2	2	2	1	1	2	1	1	0	3	3	7	0	1	1	0	1	0	0	0	1	0	0	1	1	0	0	1	13	1	1	1	1	1	1	1	1	1	1
928	81	1	12	1	2	1	3	1	1	1	2	2	2	1	1	2	2	1	1	1	1	4	1	0	0	0	0	0	0	1	0	0	0	0	0	0	1	1	10	0	1	1	1	1	1	1	1	1	1
930	68	1	23	3	3	3	3	3	3	3	2	3	3	3	2	3	2	3	3	3	3	5	1	0	1	0	0	0	0	1	0	1	0	1	0	0	0	0	12	1	1	1	1	1	1	1	1	1	1
931	68	1	22	3	3	3	3	3	3	3	2	3	2	3	1	1	3	1	3	3	3	7	1	0	1	0	0	1	0	0	1	1	0	1	0	0	0	1	15	1	1	1	1	1	1	1	1	1	1
932	73	1	15	3	3	3	1	1	1	1	2	2	0	1	1	2	2	1	1	1	1	7	1	0	0	0	0	1	0	0	1	1	1	0	1	0	0	1	2	0	1	1	0	0	0	0	0	0	0
934	66	0	17	3	2	2	3	2	2	2	2	2	2	1	1	1	2	2	0	1	2	7	1	1	0	0	1	1	0	0	0	1	0	0	1	1	0	0	10	1	1	1	1	1	0	0	1	1	1
935	80	0	21	3	3	3	3	2	2	2	3	2	2	3	3	3	2	2	1	3	3	3	1	0	0	0	0	0	0	0	1	0	0	1	0	0	0	0	14	1	0	1	1	1	0	1	1	1	1
936	72	0	15	2	2	2	3	1	2	3	2	2	2	3	2	2	2	2	2	2	2	5	1	0	1	0	0	0	0	0	0	1	0	0	1	0	0	1	11	1	1	1	1	1	0	1	1	1	1
937	67	1	17	3	2	1	3	1	1	1	3	3	2	1	0	1	0	0	2	3	2	8	1	1	0	0	1	0	1	1	0	0	1	0	0	1	1	0	9	1	1	1	1	1	1	1	0	1	1
938	70	0	15	1	2	2	3	3	3	3	2	2	1	1	1	1	1	1	1	2	2	9	0	1	0	1	1	1	0	1	0	0	1	0	0	1	1	1	11	1	1	1	1	1	1	1	1	0	1
939	73	1	14	1	3	3	3	1	1	2	2	1	1	2	1	1	1	1	2	2	2	8	1	0	1	0	0	1	0	1	1	0	0	1	0	0	1	1	13	1	1	1	1	1	1	1	1	1	1
940	80	0	16	2	2	2	3	1	1	1	3	3	1	1	0	2	0	1	3	3	2	7	0	1	1	0	1	0	1	1	0	0	0	0	0	1	1	0	10	1	1	1	1	1	1	1	1	1	0
941	73	0	16	2	2	2	3	3	2	1	2	2	1	1	1	1	1	1	2	2	2	4	1	0	0	0	0	1	0	1	0	0	0	0	0	0	1	0	12	1	1	1	1	1	1	1	1	1	1
942	68	1	8	1	1	1	2	1	2	1	1	2	1	2	1	2	1	1	0	0	0	9	1	1	0	1	1	0	1	1	0	0	1	0	0	1	1	0	0	0	0	0	0	0	0	0	0	0	0
944	69	1	18	3	2	2	3	3	3	3	2	2	2	3	1	1	2	1	2	1	2	7	1	0	1	0	0	1	0	1	0	1	0	1	0	0	0	1	11	1	1	1	1	1	0	0	0	1	1
945	65	0	14	2	2	2	3	1	2	2	2	1	2	2	1	1	1	1	0	2	2	6	1	0	0	0	1	1	0	0	1	1	0	0	1	0	0	0	11	1	1	1	0	1	0	1	1	0	1
946	65	0	21	3	2	3	3	3	2	2	2	2	3	2	2	3	3	3	2	3	3	8	1	0	1	0	0	1	0	0	1	1	0	1	1	0	0	1	16	1	1	1	1	1	1	1	1	1	1
947	72	1	22	3	3	3	3	3	2	2	2	3	2	2	2	2	2	3	3	3	3	8	1	0	1	0	0	1	0	0	1	1	0	1	1	0	0	1	15	1	1	1	1	1	1	1	1	1	1
948	70	0	19	3	2	2	3	3	3	3	2	2	2	2	3	3	3	3	2	2	3	6	1	1	0	0	0	1	1	0	0	1	0	0	1	0	0	0	14	1	1	1	1	1	1	0	1	0	1
950	71	1	15	2	2	3	2	2	1	2	2	1	2	3	3	2	3	3	1	1	1	10	1	1	1	0	0	1	1	0	0	1	1	1	1	0	0	1	11	1	1	0	1	1	0	1	0	1	1
951	87	0	21	2	3	2	3	3	2	3	2	3	3	2	2	2	1	1	0	3	3	9	1	0	0	0	1	0	1	1	1	1	0	0	1	1	1	0	7	0	1	0	0	1	1	0	0	1	1
953	68	0	21	2	3	2	3	3	2	2	2	3	3	2	2	2	2	2	3	3	3	5	1	0	0	0	0	1	0	0	0	1	0	0	1	0	0	1	13	1	1	1	1	1	1	1	1	1	1
954	67	0	14	2	2	1	3	2	2	1	2	1	2	1	1	1	1	1	2	1	2	8	1	0	0	0	1	0	1	1	1	0	1	0	0	1	1	0	13	1	1	1	1	1	1	1	0	1	1
955	67	0	12	2	2	2	1	1	1	1	1	2	1	1	1	2	1	1	1	2	1	6	0	1	0	1	0	1	1	0	0	0	1	0	0	0	1	0	6	1	1	0	1	0	1	0	0	1	1
956	85	0	6	1	0	0	2	1	0	0	1	1	1	0	0	1	0	1	0	1	1	4	0	0	0	0	1	0	0	1	0	0	1	0	0	0	1	0	2	0	0	0	0	1	0	0	0	1	0
957	71	1	24	3	3	3	3	3	3	3	3	3	3	3	3	3	3	3	3	3	3	8	1	1	1	0	0	1	0	0	0	1	0	1	1	0	0	1	16	1	1	1	1	1	1	1	1	1	1
959	66	0	14	2	2	2	2	2	1	1	2	1	1	2	2	2	2	1	0	2	2	4	1	0	0	0	0	0	0	1	0	1	0	0	0	0	0	1	11	1	1	1	1	1	0	1	1	1	1
960	77	1	24	3	3	3	3	3	3	2	3	3	3	3	3	3	3	2	0	2	3	6	1	0	0	0	1	0	0	0	1	1	0	0	1	0	0	1	14	1	0	1	1	1	1	1	1	1	1
962	85	1	8	1	1	1	1	1	1	1	1	1	1	1	1	1	1	1	0	1	1	7	1	0	0	0	1	0	1	1	0	0	1	0	0	1	1	0	2	0	1	0	0	0	0	0	0	0	1
963	74	1	19	3	2	2	3	3	3	3	3	3	2	2	2	2	2	2	2	1	1	10	1	1	1	0	1	0	1	0	0	1	0	1	1	1	0	1	12	1	1	1	1	1	1	1	1	1	1
964	71	0	9	1	1	0	3	1	1	1	3	1	1	0	1	1	0	0	0	1	1	8	0	1	0	1	1	0	1	1	0	1	0	0	0	1	1	0	7	0	1	0	0	1	1	1	1	0	1
965	68	0	9	1	2	2	2	0	0	0	1	1	1	1	0	0	0	0	1	1	1	8	0	1	0	1	1	0	1	1	0	0	1	0	0	1	1	0	11	1	1	0	1	1	1	1	0	1	1
966	76	1	21	3	3	3	3	3	3	2	3	2	2	3	2	3	3	2	3	3	2	7	1	0	1	0	1	0	0	1	0	1	0	0	1	0	0	1	15	1	1	1	1	1	1	1	1	1	1
968	85	0	20	3	2	2	3	3	3	2	3	3	2	3	2	2	2	2	2	2	2	7	1	0	1	0	0	1	0	0	1	0	0	1	1	0	0	1	14	1	1	1	1	1	1	1	1	1	1
970	73	1	22	3	3	2	3	3	3	2	3	3	2	2	2	3	2	3	1	3	3	7	1	0	1	0	0	1	0	0	1	1	0	1	0	0	0	1	12	1	1	1	1	1	1	1	0	1	1
971	79	0	18	2	2	2	3	3	2	2	3	2	2	2	2	2	2	2	2	2	2	6	1	1	0	0	1	0	0	0	1	0	0	1	1	0	0	0	15	1	1	1	1	1	1	1	1	1	1
973	69	1	15	2	2	2	2	2	1	1	2	2	1	2	1	1	1	1	1	2	2	8	1	1	0	0	1	0	0	1	1	1	0	0	0	0	1	1	7	1	0	0	0	1	1	1	0	1	1
974	80	0	23	3	3	3	3	2	3	2	3	3	3	2	3	3	3	3	3	3	3	8	1	1	0	0	0	0	0	1	1	1	0	1	0	1	1	0	15	1	1	1	1	1	1	1	1	1	1
976	76	1	12	2	2	1	2	1	0	1	2	2	1	2	1	2	1	1	0	0	1	6	1	0	1	0	0	1	0	0	0	1	0	0	1	0	1	0	5	1	1	0	0	1	0	0	0	1	1
977	73	0	10	2	1	2	2	1	1	1	1	1	1	1	1	1	1	1	0	1	1	4	1	0	0	0	0	0	0	0	1	1	0	0	0	0	1	0	6	1	1	1	0	1	1	1	0	0	0
978	80	0	23	2	3	3	3	3	3	3	3	3	3	3	2	3	2	2	0	2	3	7	1	0	1	0	0	1	0	0	1	1	0	1	1	0	0	0	13	1	0	1	0	1	1	1	1	1	1
979	71	0	12	1	2	1	3	1	2	1	2	2	1	1	0	1	0	0	3	3	2	4	0	0	0	0	1	0	0	1	1	0	0	0	0	0	1	0	7	1	1	0	1	1	1	0	0	1	0
983	73	0	24	3	3	3	3	3	3	3	3	3	3	2	3	3	3	3	1	3	3	7	1	0	1	0	0	1	0	0	1	1	0	0	1	0	0	1	16	1	1	1	1	1	1	1	1	1	1
984	71	0	24	3	3	3	3	3	3	3	3	3	3	3	3	3	3	3	3	3	3	6	1	0	0	0	1	0	0	0	0	1	0	1	1	0	0	1	15	1	1	1	1	1	1	1	1	1	1
985	76	1	16	2	1	1	3	2	1	1	3	1	3	1	1	2	1	1	1	2	3	9	1	0	1	0	1	0	1	1	0	0	1	1	0	1	1	0	12	1	1	1	1	1	1	1	1	1	1
986	77	1	24	3	3	3	3	3	3	3	3	3	3	3	3	3	3	3	3	3	3	8	1	0	1	0	0	1	0	0	1	1	0	1	1	0	0	1	13	1	1	1	1	1	1	1	1	1	1
987	67	0	9	1	2	2	2	1	1	1	1	0	1	0	0	1	0	0	0	1	1	5	0	1	0	0	0	0	1	1	0	0	0	0	0	1	1	0	2	0	1	0	0	1	0	0	0	0	0
988	68	0	14	2	2	2	2	1	2	1	2	2	1	2	1	2	0	1	0	1	2	9	1	0	1	0	1	0	0	1	1	1	0	1	0	1	1	0	10	1	0	0	1	1	1	0	1	1	1
989	69	0	18	3	3	1	3	2	1	1	3	2	1	1	1	2	1	2	0	3	3	8	1	0	1	0	1	1	0	0	1	0	1	0	1	0	1	0	7	1	1	0	0	1	1	1	1	0	1
990	72	0	11	2	1	1	3	1	1	1	1	1	2	1	2	2	1	1	1	1	2	3	0	0	0	0	0	0	0	0	1	0	0	0	1	0	1	0	8	1	1	1	1	0	0	0	0	0	0
993	69	1	15	2	2	1	3	3	3	3	3	1	1	2	1	1	1	1	3	3	2	10	0	1	1	0	1	0	1	1	0	1	0	1	1	1	0	1	11	1	1	1	1	1	0	1	1	1	1
994	74	0	15	1	2	2	3	1	1	2	2	2	3	2	1	2	2	1	0	2	2	7	1	0	0	0	1	0	0	1	0	0	1	0	0	1	1	1	12	1	1	1	1	1	1	1	1	1	1
995	75	0	10	1	1	1	2	1	1	0	2	1	1	1	1	1	1	1	0	2	2	6	0	1	0	0	1	0	0	1	0	0	1	0	0	1	1	0	5	0	1	1	0	1	0	0	0	1	1
997	66	0	20	2	2	3	1	2	2	2	3	3	3	2	3	3	3	3	3	3	2	9	1	1	0	1	1	0	1	0	0	1	0	1	1	0	0	1	15	1	1	1	1	1	1	1	0	1	1
998	70	1	17	2	2	3	3	2	2	2	3	1	2	3	3	1	2	1	3	1	2	9	1	1	1	0	1	0	1	0	1	0	1	1	0	0	0	1	12	1	1	1	1	1	1	1	1	0	1
1000	65	0	13	2	1	2	3	1	1	1	3	2	1	1	1	1	1	1	0	2	1	8	1	0	1	0	1	0	0	0	1	1	0	1	1	0	0	1	7	1	0	0	0	0	1	1	1	1	1
1001	73	1	9	1	1	1	2	1	0	1	2	0	1	1	0	1	1	0	1	2	2	5	0	1	0	0	0	1	0	1	0	0	1	0	0	0	1	0	7	1	1	1	1	1	1	0	1	0	0
1002	68	0	22	3	3	3	3	3	3	3	3	3	1	3	1	1	1	1	3	3	3	8	1	0	1	0	0	1	0	0	1	1	0	1	1	0	0	1	10	1	1	1	1	1	1	1	1	0	0
1003	68	0	15	2	2	2	3	2	2	2	2	1	2	2	2	2	2	1	2	2	2	7	1	1	1	0	1	1	0	0	0	0	0	1	0	0	0	1	13	1	1	1	1	1	1	1	1	1	1
1006	999	0	16	3	2	2	3	2	2	2	2	2	1	1	1	2	1	1	1	1	2	6	1	1	0	0	1	1	0	0	0	1	0	0	0	0	1	0	7	1	1	0	1	0	0	0	0	1	0
1009	77	1	15	3	2	1	3	2	2	1	1	2	2	1	1	1	1	1	1	2	2	10	1	1	1	1	0	1	0	1	0	1	0	1	1	0	0	1	11	1	1	0	1	1	1	1	1	1	1
1010	67	0	17	2	2	2	3	2	3	2	3	1	2	1	1	2	1	2	3	3	3	5	1	0	0	0	1	1	0	0	0	1	0	0	0	0	1	0	10	1	1	1	1	1	1	0	0	0	1
1012	78	1	16	2	2	2	3	2	2	2	2	2	2	2	2	2	2	2	3	2	2	9	1	0	1	0	0	1	0	1	1	1	0	1	1	0	0	1	15	1	1	1	1	1	1	1	1	1	1
1014	75	0	19	3	3	3	3	3	3	1	2	1	2	2	1	2	1	2	3	3	2	4	1	0	0	0	0	1	0	0	0	0	1	0	1	0	0	0	12	1	1	1	1	1	1	1	1	1	1
1015	75	0	16	2	2	2	3	2	2	2	3	2	2	2	2	2	1	2	2	1	1	7	1	1	0	1	0	0	0	1	0	0	0	1	1	0	1	0	14	1	1	1	1	1	1	1	1	1	1
1016	66	0	9	1	1	1	2	0	0	0	2	2	0	0	0	1	0	0	0	2	2	6	0	0	0	0	1	0	1	1	0	0	1	0	0	1	1	0	10	1	1	1	1	1	1	1	0	1	1
1018	77	0	18	2	2	2	3	2	1	2	2	3	3	3	3	2	2	1	1	2	2	6	1	1	0	1	1	0	0	0	0	0	1	0	0	1	0	0	14	1	1	1	1	1	1	1	0	1	1
1019	76	0	15	2	2	1	3	2	1	1	2	2	2	2	2	2	1	1	2	2	2	5	1	0	0	0	0	1	0	0	0	0	0	1	1	0	1	0	12	1	1	1	1	1	0	1	0	1	1
1024	68	1	21	3	3	3	3	3	3	3	3	3	1	3	1	1	1	1	3	3	2	6	1	0	1	0	1	0	0	0	0	1	0	1	0	0	0	1	12	1	1	1	1	1	1	1	1	1	1
1025	66	0	16	3	2	2	3	2	2	2	2	2	2	2	1	2	1	1	2	2	1	6	1	0	0	0	1	1	0	1	0	1	0	0	1	0	0	0	10	1	1	1	1	1	0	1	1	1	1
1026	69	1	11	0	3	0	0	0	0	0	2	3	0	0	0	0	0	0	3	3	3	5	1	0	0	0	1	1	0	0	0	1	0	0	0	0	0	1	9	1	1	1	1	1	1	1	0	1	1
1027	67	0	21	3	3	3	3	2	2	2	3	3	2	1	2	2	2	2	2	2	2	4	1	0	0	0	1	0	0	0	0	1	0	0	1	0	0	0	15	1	1	1	1	1	1	1	1	1	1
1028	78	0	17	3	3	2	3	2	2	2	2	2	1	2	1	2	1	1	2	2	2	5	1	1	0	1	0	1	0	0	0	1	0	0	0	0	0	0	10	1	1	0	1	1	1	1	1	1	1
1033	73	1	20	3	3	2	3	3	3	3	2	2	2	2	3	3	2	2	2	3	3	5	1	0	0	0	1	0	0	0	0	0	0	1	0	0	1	1	13	1	1	1	1	1	1	1	1	1	1
1037	67	1	19	3	3	2	3	3	3	3	2	2	2	2	2	2	2	2	3	2	2	8	1	0	1	0	0	0	0	1	1	1	0	1	1	0	0	1	12	1	1	1	1	1	0	1	0	1	1
1038	82	0	18	2	2	1	3	1	1	1	3	3	3	1	1	2	0	1	0	3	3	5	1	0	0	0	1	1	0	0	0	0	0	0	0	1	1	0	6	0	1	1	0	1	0	1	0	1	1
1040	72	0	23	3	3	3	3	3	3	3	3	3	2	3	2	3	2	3	2	3	3	6	1	0	0	0	0	1	0	0	1	1	0	1	0	0	0	1	13	1	1	1	0	1	1	1	1	1	1
1041	75	0	23	3	3	3	3	3	3	3	3	3	2	3	3	3	3	3	1	3	3	8	1	1	1	0	0	1	0	0	1	0	0	1	0	1	0	1	13	1	1	0	1	0	1	0	1	1	1
1042	70	1	8	2	1	0	3	1	1	0	1	1	1	0	0	0	0	0	0	1	1	5	0	0	0	0	1	0	1	1	0	0	0	0	0	1	1	0	5	1	1	1	0	0	0	1	0	1	0
1043	73	1	15	2	2	2	1	1	1	2	2	2	2	1	1	2	1	2	0	1	2	6	1	0	0	0	1	0	0	1	0	1	0	0	0	1	1	0	8	1	1	0	0	1	0	1	0	1	1
1045	72	1	13	2	2	2	3	3	2	1	1	1	1	0	1	2	1	1	1	1	1	8	0	1	0	1	1	0	1	1	0	0	1	0	0	1	1	0	13	1	1	1	1	1	0	1	1	1	1
1046	73	0	16	2	2	2	3	2	2	2	2	2	2	2	1	2	2	2	2	2	2	5	1	0	0	0	1	0	0	0	1	1	0	0	1	0	0	0	14	1	1	1	1	1	1	1	1	1	1
1048	82	1	13	2	1	2	2	2	3	1	2	1	1	2	2	1	1	1	1	2	2	10	0	1	1	0	1	0	1	1	1	0	1	1	0	1	1	0	15	1	1	1	1	1	1	1	1	1	1
1049	71	1	23	3	3	3	3	3	3	3	3	3	2	3	3	3	3	3	3	2	3	7	1	0	1	0	0	1	0	0	0	1	0	1	1	0	0	1	13	1	1	1	1	1	1	1	1	1	1
1051	65	0	21	2	3	3	3	2	3	3	3	3	2	2	2	2	2	2	3	3	3	5	1	0	0	0	0	0	0	0	1	1	0	1	0	0	0	1	13	1	1	1	1	1	1	1	1	1	1
1053	68	1	18	2	2	2	2	2	2	2	3	2	2	2	2	2	2	2	2	2	3	5	1	0	1	0	0	0	0	0	0	1	0	0	1	0	0	1	14	1	1	1	1	1	1	1	1	1	1
1056	72	1	15	3	2	2	2	2	2	2	1	2	1	1	1	2	1	1	2	2	2	6	1	0	0	0	0	1	0	0	1	1	0	0	1	0	0	1	11	1	1	1	1	1	1	1	1	0	1
1057	71	0	13	2	2	1	2	1	2	1	2	1	2	1	1	1	1	1	0	2	2	8	1	0	0	1	1	0	1	1	0	0	1	0	0	1	1	0	12	1	1	1	1	1	1	1	1	1	1
1060	66	0	13	1	1	2	3	2	2	1	2	1	1	1	1	2	1	0	2	3	3	8	0	1	0	1	1	0	1	1	0	0	1	0	0	1	1	0	12	1	1	1	1	1	1	1	0	1	1
1061	77	0	17	3	2	1	3	2	2	2	2	2	2	2	2	2	1	2	0	2	3	6	1	0	1	0	0	1	0	0	1	0	0	0	0	0	1	1	10	1	1	1	0	1	1	1	1	0	1
1062	72	0	19	3	2	2	3	3	3	2	2	3	2	3	3	3	3	3	3	2	2	11	1	1	1	0	1	1	0	0	1	1	0	1	1	1	0	1	14	1	1	1	1	1	1	1	0	1	1
1064	67	0	15	2	2	2	2	2	1	2	2	1	2	1	1	1	1	1	1	3	2	5	1	0	0	0	1	1	0	1	0	0	0	0	0	0	1	0	11	1	1	1	1	1	0	1	1	1	1
1065	67	0	12	2	1	1	2	0	1	1	2	2	2	1	1	1	0	1	1	2	2	7	0	1	0	0	1	0	1	1	0	0	1	0	0	1	1	0	11	1	1	1	1	1	0	1	0	1	1
1069	77	0	18	2	2	2	2	2	1	1	2	3	2	2	2	2	1	2	2	3	3	6	1	0	1	1	0	1	0	0	0	0	0	1	0	0	0	1	10	1	1	1	1	1	1	1	1	0	1
1070	78	0	16	2	2	1	3	3	1	1	2	2	2	1	1	1	0	0	0	2	2	8	1	0	0	0	1	0	1	1	0	0	1	0	1	0	1	1	11	1	1	0	1	1	1	1	0	1	1
1071	68	1	10	2	2	1	2	1	2	1	1	1	1	2	1	1	1	1	1	2	1	7	1	0	0	0	0	1	0	1	0	1	0	1	1	0	1	0	9	1	1	1	1	1	0	1	0	1	1
1073	85	1	11	1	2	1	1	1	2	1	2	1	1	2	1	1	2	1	2	2	2	5	0	1	0	0	0	0	0	0	1	1	0	0	1	0	0	1	11	1	0	1	1	1	0	1	1	1	1
1074	71	1	17	3	3	3	2	2	1	1	2	1	1	2	1	2	1	2	3	1	2	9	1	0	0	1	1	0	1	1	0	1	0	0	0	1	1	1	5	1	0	0	1	1	0	1	0	0	0
1075	72	1	16	2	2	2	2	2	2	2	2	2	2	2	1	2	2	1	2	2	2	5	1	0	0	0	0	0	1	0	0	0	0	1	0	0	1	1	13	1	1	1	1	1	1	1	1	1	1
1077	70	0	7	1	1	1	1	0	0	0	1	1	2	0	0	1	0	0	0	3	0	2	0	0	0	0	0	0	0	0	1	0	0	0	0	0	1	0	4	1	1	0	0	1	1	0	0	0	0
1078	68	1	20	3	3	2	3	3	3	3	2	3	2	2	2	2	2	2	2	2	2	8	1	0	1	0	0	1	0	0	1	1	0	1	1	0	0	1	16	1	1	1	1	1	1	1	1	1	1
1079	76	1	16	2	3	2	3	2	3	3	1	2	2	2	1	2	1	2	3	1	2	6	1	0	1	0	0	1	0	0	0	1	1	0	1	0	0	0	7	1	1	1	1	1	0	1	0	0	0
1080	69	0	24	3	3	3	3	3	3	3	3	3	3	3	3	3	3	3	3	3	3	8	1	0	1	0	0	1	0	0	1	1	0	1	1	0	0	1	14	1	1	1	1	1	1	1	1	1	1
1081	84	1	10	1	2	1	3	0	1	1	2	2	1	1	0	1	1	1	0	2	1	7	0	1	0	1	0	1	0	1	0	0	1	0	0	1	1	0	4	0	0	1	0	0	1	0	0	0	1
1082	74	1	9	1	1	1	2	1	0	0	2	1	2	0	0	1	0	0	0	1	0	6	1	0	0	0	1	0	0	1	0	1	0	1	0	0	1	0	8	1	1	1	0	1	1	1	1	0	1
1083	80	0	16	2	1	0	3	3	3	1	2	3	2	2	0	0	2	2	0	1	3	11	1	1	0	0	1	0	1	1	1	1	1	0	0	1	1	1	7	1	0	0	0	1	0	1	1	1	0
1084	78	1	19	3	3	2	3	1	2	3	2	3	2	1	3	3	2	1	3	3	3	4	0	0	0	0	0	1	0	0	0	1	0	0	1	0	1	0	12	1	1	1	1	1	0	1	1	1	1
1085	69	1	12	2	2	2	2	1	2	1	2	2	1	1	1	1	1	1	2	0	0	11	1	0	1	1	0	1	1	1	1	1	0	1	1	0	0	1	10	1	1	1	1	1	1	1	1	1	1
1086	75	0	20	3	3	3	3	2	2	2	2	2	3	3	1	2	1	2	1	2	2	4	1	0	0	0	0	1	0	0	0	1	0	1	0	0	0	0	7	1	1	0	1	1	1	0	0	0	1
1087	73	0	14	2	0	3	2	0	3	2	2	1	3	3	2	3	1	2	1	3	3	10	1	1	0	1	1	0	1	1	0	1	0	0	1	1	1	0	12	1	1	1	1	0	1	1	1	1	1
1088	81	0	13	2	2	2	2	2	1	1	2	1	1	1	1	2	1	1	1	2	1	2	0	0	0	0	0	0	0	1	0	0	0	0	0	0	1	0	7	1	1	0	1	1	1	1	0	0	0
1089	66	0	22	3	3	3	3	3	2	2	3	2	2	2	2	3	2	2	1	3	3	4	0	0	0	0	0	1	0	0	0	1	0	1	0	0	0	1	12	1	1	1	1	0	1	1	1	1	1
1090	999	1	24	3	3	3	3	3	3	3	3	3	3	3	3	2	2	2	3	3	3	8	1	0	1	0	0	0	0	1	1	1	0	1	1	0	0	1	14	1	1	1	1	1	1	1	1	1	1
1092	65	0	18	2	2	2	3	2	2	2	2	3	2	2	1	2	1	1	3	3	3	3	1	1	0	0	0	0	0	0	0	1	0	0	0	0	0	0	8	1	1	1	1	1	0	1	0	1	1
1095	65	1	24	3	3	3	3	3	3	3	3	3	3	3	3	3	2	2	3	3	3	8	1	0	1	0	0	1	0	0	1	1	0	1	1	0	0	1	13	1	1	1	1	1	1	1	0	1	1
1096	75	1	14	2	2	2	3	1	2	2	2	2	1	1	1	1	1	1	1	2	2	6	1	0	0	0	1	0	0	1	1	0	0	1	0	0	1	0	10	1	1	1	1	1	0	1	1	1	1
1098	74	0	17	3	2	2	3	2	3	3	2	2	2	2	2	2	2	2	3	3	2	10	1	1	1	0	1	1	0	0	1	1	0	1	1	0	0	1	16	1	1	1	1	1	1	1	1	1	1
1100	79	1	24	3	3	3	3	3	3	3	3	3	3	3	3	3	1	2	0	3	3	8	1	0	0	0	1	1	0	0	1	1	0	0	1	1	0	1	8	1	1	0	1	1	1	0	0	0	1
1101	86	1	19	3	2	2	3	2	2	1	3	3	2	3	2	3	2	2	2	2	2	9	1	0	1	0	0	0	1	0	1	1	1	1	1	0	0	1	6	1	0	0	1	1	1	0	1	0	1
1102	69	0	13	2	1	1	3	1	2	1	1	3	2	1	1	1	1	2	1	1	2	4	0	0	0	0	1	0	0	1	0	0	0	0	0	1	1	0	6	1	1	1	1	0	1	0	0	1	0
1103	74	0	18	2	2	2	3	1	2	2	3	3	2	2	1	2	1	2	1	2	3	6	1	0	0	0	0	1	0	1	0	1	0	0	0	0	1	1	9	1	1	1	1	0	1	1	0	1	1
1104	85	1	15	2	2	2	2	2	2	2	2	2	2	2	1	2	1	2	0	1	1	7	1	0	1	0	0	1	0	0	1	0	0	1	1	0	0	1	11	1	1	0	1	1	1	0	1	1	1
1106	84	0	21	3	3	2	3	3	2	2	3	3	2	3	3	3	2	2	0	2	2	8	1	0	1	0	0	1	0	0	1	1	0	1	1	0	0	1	9	1	1	1	1	1	1	1	0	1	1
1107	75	0	18	2	2	2	3	3	2	2	2	2	3	2	2	2	2	2	2	2	2	6	0	0	1	0	0	1	0	0	0	1	0	0	1	1	0	1	14	1	1	1	1	1	1	1	1	1	1
1109	78	0	23	3	2	3	3	3	2	2	3	3	3	2	3	3	2	2	1	3	3	4	0	0	0	0	0	1	0	0	0	0	0	0	1	1	0	1	11	1	1	0	0	1	1	0	1	1	1
1112	76	1	16	2	3	1	3	1	3	1	1	3	2	2	1	2	2	1	3	2	3	10	0	1	0	1	1	0	1	1	0	0	1	1	0	1	1	1	9	1	1	1	1	0	1	1	1	0	0
1113	74	1	11	2	2	2	3	1	0	1	1	1	2	1	0	1	0	1	0	0	0	8	1	0	0	0	0	1	0	1	0	1	0	1	1	1	1	0	7	1	1	0	0	1	1	1	0	1	0
1114	65	1	22	3	3	3	3	3	3	3	3	1	3	3	3	3	3	3	3	3	3	8	1	0	0	0	1	0	1	1	1	1	1	0	0	0	0	1	13	1	1	1	1	1	1	1	1	1	1
1115	71	0	14	2	2	1	3	1	2	1	2	2	2	1	1	2	1	1	2	2	2	3	1	1	0	0	0	0	0	0	0	0	0	0	0	0	1	0	13	1	1	1	1	1	1	1	1	1	1
1116	80	1	17	2	2	3	3	3	1	1	2	2	2	1	2	2	1	2	2	2	1	5	1	1	0	1	1	1	0	0	0	0	0	0	0	0	0	0	11	1	1	1	1	1	1	0	0	1	1
1118	78	1	13	2	2	2	3	1	1	1	2	2	1	1	0	1	0	1	0	1	1	5	0	1	0	0	0	0	0	1	0	1	1	0	0	0	1	0	9	1	1	1	0	1	0	1	1	1	1
1119	77	1	11	2	1	1	3	1	1	1	2	1	1	2	1	1	1	1	2	2	2	5	1	0	1	0	0	0	1	1	0	0	0	0	0	0	1	0	5	1	0	1	1	0	0	1	0	1	0
1120	70	0	15	2	2	2	1	2	2	1	2	2	2	1	0	2	0	1	2	1	1	8	1	1	1	0	1	0	0	0	1	1	0	1	0	1	0	0	11	1	1	1	1	1	1	1	1	1	1
1122	74	1	16	2	2	2	2	1	2	2	2	2	3	2	1	2	2	2	2	1	2	7	1	0	0	0	1	1	1	1	1	0	1	0	0	0	0	0	11	1	1	1	1	1	1	1	0	0	1
1123	71	0	23	3	3	2	3	3	3	3	3	3	3	3	2	2	3	2	1	3	3	9	1	1	1	1	0	1	0	0	0	1	0	1	1	0	0	1	14	1	1	1	1	1	1	1	1	0	1
1124	72	0	15	2	2	1	2	2	2	1	2	2	2	1	1	1	1	1	2	2	2	7	1	0	0	0	1	0	0	1	1	1	0	0	0	0	1	1	12	1	1	0	1	1	1	1	0	1	1
1125	68	0	18	3	3	3	3	3	3	3	1	1	1	3	1	3	3	2	3	3	3	6	1	1	1	0	0	0	0	0	0	1	0	1	0	0	0	1	15	1	1	1	1	1	1	1	1	1	1
1126	78	0	19	3	3	3	3	1	2	2	2	3	2	2	1	2	1	1	1	2	2	4	1	0	0	0	0	1	0	0	1	1	0	0	0	0	0	0	10	1	0	1	1	1	1	1	0	1	1
1127	79	1	24	3	3	3	3	3	3	3	3	3	3	2	1	2	2	2	1	1	3	12	1	0	1	0	1	0	1	1	1	1	0	1	1	1	1	1	14	1	1	1	1	1	1	1	0	1	1
1130	67	0	22	3	3	2	3	3	3	2	3	3	2	3	1	2	1	2	3	2	3	7	1	1	0	0	1	0	0	0	1	0	0	0	0	1	1	1	13	1	1	1	1	1	1	1	1	1	1
1132	82	1	11	1	2	2	2	1	1	1	1	1	1	2	2	1	2	1	1	2	2	5	1	1	1	0	0	1	0	0	1	0	0	0	0	0	0	0	9	0	1	1	0	1	1	1	1	1	0
1135	73	1	22	3	3	3	3	3	3	3	2	3	2	3	3	3	3	3	3	3	3	9	1	0	0	0	1	1	0	0	1	1	0	1	1	1	0	1	16	1	1	1	1	1	1	1	1	1	1
1136	73	1	23	3	3	3	3	3	3	3	3	3	2	3	2	3	2	3	3	2	3	10	1	0	0	0	1	1	0	0	1	1	0	1	1	1	1	1	13	1	1	1	1	1	1	1	1	1	1
1138	68	1	21	3	3	3	3	1	3	3	3	3	3	3	1	3	3	2	1	2	2	8	1	0	0	0	1	1	0	0	1	1	0	1	1	0	0	1	10	1	1	1	1	1	1	0	0	1	1
1139	70	1	14	2	2	1	3	2	2	2	2	2	2	2	1	2	1	2	2	2	1	9	1	0	0	0	1	0	1	1	1	1	0	1	1	0	0	1	12	1	1	1	1	1	0	1	1	1	1
[truncated: 23 more columns]
